# Supplementary material for: Proactive and reactive accumulation-to-bound processes compete during perceptual decisions
Source: Nat Commun. 2021 Dec 8;12:7148. doi: 10.1038/s41467-021-27302-8 (PMC8655090; doi:10.1038/s41467-021-27302-8)
Supplement: Supplementary file 4 — Source Data [file 41467_2021_27302_MOESM4_ESM.xlsx]

## Sheet: Figure1
	No data in this figure.

## Sheet: Figure2
PANEL A	Rat #11					PANEL B	s=1		s=0,5		s=0,25		s=0			PANEL C	Rats					PANEL D	s=1		s=0,5		s=0,25		s=0
RTs	s=1	s=0,5	s=0,25	s=0		RTs	mean	s.e.m.	mean	s.e.m.	mean	s.e.m.	mean	s.e.m.		s	mean	s.e.m.				RTs	mean	s.e.m.	mean	s.e.m.	mean	s.e.m.	mean	s.e.m.
0.3	0	0.00042517	0.000867303	0.000406835		0.3	0.000545905	0.000366761	0.00193687	0.00130264	0.000969645	0.000457579	0	0		0	50.2603	4.29271				0.305	51.7713	7.51449	57.6488	4.3222	52.2119	5.42373	40.8287	6.00164
0.301	0.000869565	0.00085034	0.000867303	0.000406835		0.301	0.000227372	0.000394524	0.0011903	0.000944178	0.000763719	0.000450039	0	0		0.25	59.2368	4.25064				0.315	69.3857	4.07396	61.473	2.94973	57.3675	2.68964	58.3615	2.60218
0.302	0.000869565	0.00127551	0.00130095	0.000406835		0.302	-0.000252002	0.000449227	0.000959423	0.00079813	0.000792358	0.000622329	0	0		0.5	63.3511	4.14035				0.325	74.8389	4.66429	61.7386	3.37097	61.6913	2.4475	44.4482	2.43697
0.303	0.00217391	0.00170068	0.00173461	0.00081367		0.303	0.000149388	0.000599186	0.000884825	0.000802817	0.000578947	0.000719203	0	0		1	72.6902	3.88945				0.335	76.9882	4.26203	63.8718	2.60078	61.6628	2.38951	50.9285	3.24696
0.304	0.0026087	0.00212585	0.00173461	0.0012205		0.304	0.000121687	0.000638613	0.000868807	0.000828367	0.000357244	0.000716885	0	0								0.345	77.5863	2.0703	68.995	3.44164	60.301	3.64592	49.8806	2.29633
0.305	0.00304348	0.00212585	0.00260191	0.0012205		0.305	-0.000214701	0.000595519	8.57726e-05	0.000935594	0.000709222	0.000708213	0	0			s=1	s=0,5	s=0,25	s=0		0.355	78.7426	2.34654	69.0678	4.38633	61.8015	1.82896	46.4642	1.04761
0.306	0.00347826	0.00297619	0.00260191	0.00203417		0.306	-0.000190251	0.000645657	-0.000118583	0.000916129	0.000620128	0.000821518	0	0		Rat #11	78.7234	57.8947	67.7778	56.8421		0.365	82.9577	2.43942	74.4729	3.73344	61.9662	2.29099	50.1935	2.56441
0.307	0.00521739	0.0042517	0.00346921	0.00244101		0.307	-5.06493e-05	0.000780791	-0.00035749	0.00101155	-0.000320134	0.00116897	0	0		Rat #12	80.2589	70.0581	66.3717	52.2293		0.375	86.7389	1.79652	75.5653	3.00573	61.753	2.23062	51.2048	2.23389
0.308	0.00565217	0.0042517	0.00346921	0.00284784		0.308	-0.000208373	0.000811176	-0.000517987	0.000927962	-0.000591982	0.00132625	0	0		Rat #13	75.7085	62.7193	61.4173	46.6667		0.385	89.2783	2.16967	78.7952	2.18006	67.363	1.69504	45.2608	1.91122
0.309	0.00608696	0.00510204	0.00390286	0.00366151		0.309	2.13306e-06	0.000787491	-0.000423318	0.000989862	-0.000501086	0.00146887	0	0		Rat #14	64.1618	62.9442	53.3937	48.5207		0.395	92.3237	1.34538	79.6825	0.735964	62.6721	2.09393	48.9985	1.40755
0.31	0.0073913	0.00637755	0.00477016	0.00447518		0.31	0.000191413	0.000701335	-0.000132016	0.00107829	-0.000333101	0.00160988	0	0		Rat #15	71.875	60.4839	55.1821	51.4139		0.405	93.4205	1.56181	83.1036	0.79105	66.8503	1.7942	51.3434	1.53105
0.311	0.00782609	0.00680272	0.00563747	0.00528885		0.311	-3.85681e-05	0.00063939	-3.80955e-05	0.00102804	-0.000507618	0.00162346	0	0		Rat #3	53.5714	69.4444	51.4286	45.4545		0.415	94.9405	1.12833	85.1607	1.72713	66.524	2.5036	50.2163	1.52277
0.312	0.00869565	0.00722789	0.00607112	0.00569569		0.312	-4.37076e-06	0.000733448	-0.000277956	0.00101063	-0.000513896	0.00153459	0	0		Rat #4	66.2921	59.1549	55.5556	50		0.425	95.4235	0.920297	84.4948	1.56132	72.1131	2.01687	49.6381	1.59755
0.313	0.00913043	0.0085034	0.00650477	0.00610252		0.313	1.70271e-06	0.000711662	-0.000163063	0.000917367	-0.000588797	0.00142731	0	0		Rat #5	81.4815	60	62.5	57.4074		0.435	94.8762	1.01965	84.9759	1.11689	70.8111	1.78699	49.6861	1.23135
0.314	0.00956522	0.00892857	0.00780572	0.00691619		0.314	0.000192087	0.000603412	-5.76858e-05	0.000953931	-0.000310779	0.00141232	0	0		Rat #7	86.3636	69.0236	61.6613	46.0123		0.445	95.6628	1.03936	85.4573	1.39742	73.0287	1.64048	48.2799	0.885632
0.315	0.01	0.00935374	0.00910668	0.0081367		0.315	3.75933e-05	0.000608599	-0.000125348	0.000873459	5.35304e-05	0.00137384	0	0		Rat #9	68.4652	61.7877	57.0801	48.0565		0.455	95.091	1.23716	85.5812	1.56988	71.4421	1.14757	50.9608	1.03013
0.316	0.01	0.0102041	0.00954033	0.00854353		0.316	-0.000132624	0.000629888	-0.000325962	0.000870347	0.000408395	0.00140931	0	0								0.465	93.6352	1.52045	85.6885	1.5626	72.2096	1.45728	54.0591	1.58043
0.317	0.0104348	0.0106293	0.00954033	0.00895037		0.317	-0.00024652	0.000639121	-0.000527073	0.000964539	0.000224047	0.00141739	0	0								0.475	94.3563	0.886321	85.7584	1.17441	70.1358	2.41791	48.4981	2.35487
0.318	0.0117391	0.0119048	0.00997398	0.00976404		0.318	-0.000434166	0.000676242	-0.000580876	0.00103006	0.000262485	0.00147504	0	0								0.485	95.2369	1.30165	84.8057	3.23849	69.5554	2.10929	51.0255	1.9933
0.319	0.0147826	0.0123299	0.0108413	0.0109845		0.319	5.51045e-05	0.000954865	-0.000732785	0.0010664	0.000391525	0.00154615	0	0								0.495	92.3399	1.33613	82.0657	2.74335	69.8951	3.58774	51.3901	1.83754
0.32	0.0152174	0.0127551	0.0117086	0.012205		0.32	5.01186e-05	0.000865133	-9.56704e-05	0.00133241	0.000216116	0.00155277	0	0								0.505	88.6701	2.39622	85.1418	2.08954	68.0393	1.90637	47.7177	2.79551
0.321	0.0152174	0.0131803	0.0117086	0.0130187		0.321	1.30477e-05	0.000788557	0.000243227	0.00148221	0.000675523	0.00175389	0	0								0.515	91.6339	1.15809	85.4483	1.44398	68.5043	2.25029	49.4116	3.06292
0.322	0.0152174	0.0131803	0.0121422	0.0138324		0.322	-6.42819e-05	0.000860052	0.000125122	0.00153673	0.000648913	0.00184962	0	0								0.525	89.8109	2.30164	80.6092	3.43606	70.1366	1.9541	54.0455	2.86925
0.323	0.0156522	0.0136054	0.0121422	0.0138324		0.323	1.76967e-05	0.00079085	0.000604411	0.00150674	0.000753517	0.00190368	0	0								0.535	91.2758	1.94256	82.4608	2.67958	68.8001	3.37119	49.7173	2.75863
0.324	0.0165217	0.014881	0.0134432	0.0142392		0.324	1.77297e-05	0.000885789	0.000364891	0.00164604	0.000579552	0.00200561	0	0								0.545	89.9177	1.7696	86.2464	2.7847	71.2564	2.02646	48.7383	3.07387
0.325	0.0169565	0.0153061	0.0143105	0.0146461		0.325	7.63543e-05	0.000936654	0.00026162	0.00163979	0.000609869	0.00200932	0	0								0.555	85.9934	4.47647	79.9966	2.86321	69.6923	2.50047	49.3303	3.37714
0.326	0.0169565	0.0161565	0.0151778	0.0146461		0.326	-8.81684e-05	0.00101716	0.000253785	0.00170069	0.000655297	0.00196541	0	0								0.565	89.6972	1.72444	82.5369	3.14752	71.664	1.98144	53.2125	2.59583
0.327	0.0173913	0.0170068	0.0169124	0.0162734		0.327	-0.000180194	0.000993522	0.000278008	0.00178482	0.000550337	0.0019743	0	0								0.575	90.4069	2.10393	82.9166	2.56687	68.0621	3.51941	53.0155	2.45518
0.328	0.0178261	0.0178571	0.0169124	0.0170871		0.328	-0.000295167	0.000980439	-4.80088e-07	0.00175384	0.000579696	0.00194524	0	0								0.585	91.8981	3.62167	81.742	4.35314	68.4761	2.34722	46.0995	4.41206
0.329	0.0191304	0.0191327	0.0173461	0.0183076		0.329	-0.000227047	0.000989299	-0.000286447	0.00172963	0.000841973	0.00198754	0	0								0.595	92.9259	2.35459	81.6532	4.38923	69.7384	2.84699	47.6493	2.11527
0.33	0.02	0.019983	0.0173461	0.0191212		0.33	-0.00030324	0.000945583	-0.000256319	0.0015769	0.000771286	0.00205019	0	0								0.605	83.0779	4.0962	79.9397	2.41176	67.6466	5.26743	49.6265	3.1933
0.331	0.0204348	0.0204082	0.0195143	0.0199349		0.331	-0.000502298	0.000992586	-6.78539e-05	0.0014117	0.000856063	0.00215217	0	0								0.615	84.6682	3.42732	80.6538	2.32199	66.7702	4.49849	47.4036	2.04628
0.332	0.0221739	0.0212585	0.0195143	0.0211554		0.332	-0.000444081	0.000948778	0.000132214	0.00138451	0.000753571	0.00220026	0	0								0.625	89.253	5.03422	84.2747	4.59518	62.7371	3.18642	52.0029	3.52498
0.333	0.0234783	0.0221088	0.0195143	0.0219691		0.333	-0.000658805	0.000946332	0.000585403	0.00141394	0.00058441	0.00214869	0	0								0.635	89.6793	3.90901	75.3061	3.77322	70.6066	2.14939	42.8856	6.11347
0.334	0.0243478	0.0233844	0.019948	0.0235964		0.334	-0.00069894	0.00100319	0.000491137	0.00148571	0.000890736	0.0020339	0	0								0.645	86.1758	2.58171	71.0034	8.98736	61.6382	4.27848	50.2028	3.09594
0.335	0.0265217	0.0246599	0.0216826	0.0240033		0.335	-0.000309037	0.000923552	0.000456319	0.00145076	0.000783762	0.00211169	0	0								0.655	86.7997	4.66668	71.6286	8.70201	62.4962	4.63904	58.6461	4.73818
0.336	0.0269565	0.0255102	0.0225499	0.0252238		0.336	-0.000325823	0.00101459	0.000101205	0.0013942	0.000477471	0.00210469	0	0								0.665	80.9027	7.64078	76.3326	5.36666	72.1468	5.2284	49.3107	6.2421
0.337	0.0286957	0.0255102	0.0242845	0.0260374		0.337	-0.000430308	0.000969469	9.93579e-05	0.0013154	0.000433105	0.00204695	0	0								0.675	74.119	7.85675	80.7351	5.18727	67.9212	3.39692	51.1185	3.58643
0.338	0.03	0.0276361	0.0260191	0.0268511		0.338	-0.000342648	0.00111319	5.26954e-05	0.00122571	0.00046929	0.00198217	0	0								0.685	81.4815	5.88236	77.6042	4.17445	74.4469	5.39998	51.676	5.05031
0.339	0.0313043	0.0289116	0.0264527	0.0276648		0.339	-0.000702906	0.00118994	0.00016012	0.00116354	6.30418e-05	0.00193341	0	0								0.695	90.3131	6.50828	84.3016	9.76562	65.777	5.17192	51.269	8.42663
0.34	0.0321739	0.0297619	0.0264527	0.0288853		0.34	-0.000382909	0.00101509	2.53951e-05	0.00124246	-0.00040529	0.00189577	0	0								0.705	77.0851	5.32445	78.5441	10.2993	70.2994	6.18028	60.0702	8.13829
0.341	0.0330435	0.0301871	0.0264527	0.0292921		0.341	-0.000470411	0.000900773	-4.51845e-05	0.00131799	-0.000634341	0.00191817	0	0								0.715	83.401	6.94658	66.9583	5.45819	58.4739	10.4125	53.6207	8.35361
0.342	0.0347826	0.0323129	0.0294883	0.0305126		0.342	-0.000528934	0.000937211	7.25652e-05	0.00126773	-0.000376609	0.00179664	0	0								0.725	89.6296	4.55401	75.9405	7.31887	59.8754	9.58136	52.9306	3.53913
0.343	0.0352174	0.0335884	0.0307892	0.0317331		0.343	-0.000582219	0.000957995	-0.000173125	0.00135851	-0.000613823	0.00179175	0	0								0.735	77.3214	6.75446	75.4009	9.0867	59.869	8.34546	52.3051	6.01239
0.344	0.0352174	0.0352891	0.0320902	0.0325468		0.344	-0.000697686	0.000875908	-0.000304028	0.00136115	-0.000690095	0.00163725	0	0								0.745	88.3502	7.41016	64.2526	10.3689	61.8681	10.0488	48.3384	8.53563
0.345	0.036087	0.0365646	0.0346921	0.0337673		0.345	-0.000717693	0.000912726	-0.000271237	0.00135522	-0.0005011	0.00155696	0	0								0.755	70.4167	9.76789	52.0613	11.7515	64.3199	8.84407	54.9112	9.7901
0.346	0.0378261	0.0365646	0.0355594	0.034581		0.346	-0.000787107	0.00082276	-0.000104115	0.00129637	-0.000707128	0.00147817	0	0								0.765	81.8333	9.66236	88.3237	4.79582	63.5714	7.29598	52.8553	8.58595
0.347	0.0395652	0.0391156	0.0368604	0.0358015		0.347	-0.000768343	0.000747867	0.000226369	0.00126332	-0.000396418	0.00146903	0	0								0.775	83.3333	7.45356	69.8333	11.365	56.8157	8.81666	45.4608	9.72133
0.348	0.0395652	0.039966	0.0377277	0.0378356		0.348	-0.00102617	0.000687284	0.000187486	0.00109692	-5.97666e-05	0.00149662	0	0								0.785	61.7989	13.4035	43.4722	13.6268	56.9545	10.5677	47.3204	11.4475
0.349	0.0408696	0.0403912	0.0394623	0.0390561		0.349	-0.00112451	0.00079669	0.0002285	0.00099018	-0.00011357	0.00150756	0	0								0.795	56.2925	10.5547	91.2037	5.57481	73.545	7.81096	54.6777	8.18472
0.35	0.0426087	0.0408163	0.0398959	0.0402766		0.35	-0.00149434	0.000777637	-0.000176917	0.000995821	-0.000461357	0.00147693	0	0								0.805	73.3333	11.7063	65.2211	17.0232	56.7045	7.29714	50.2469	14.7705
0.351	0.0443478	0.0433673	0.0411969	0.0402766		0.351	-0.00153444	0.000827527	-0.000392337	0.0010399	-0.000461116	0.00143663	0	0								0.815	79.1667	8.18317	74.8413	11.1815	51.2566	14.2666	62.9365	13.8389
0.352	0.0443478	0.045068	0.0437988	0.0406835		0.352	-0.00140174	0.000893536	0.000276114	0.00110805	-0.000300848	0.00142759	0	0								0.825	100	0	93.3333	4.54257	64.8485	9.96637	64.1667	9.26713
0.353	0.0456522	0.0467687	0.0450997	0.0427177		0.353	-0.00138202	0.00097282	0.000496908	0.00119014	-4.67617e-05	0.00141351	0	0								0.835	89.5833	6.9988	67.5	15.5552	69.4444	8.56169	50.6614	14.2762
0.354	0.0473913	0.0471939	0.0477016	0.0431245		0.354	-0.00136794	0.00101741	0.000429841	0.00123964	0.000254045	0.00134732	0	0								0.845	91.6667	5.45545	75.2976	8.95334	40.4762	15.369	32.1088	12.9065
0.355	0.0482609	0.0471939	0.048569	0.044345		0.355	-0.00130498	0.00104106	0.000359039	0.00124471	0.000474835	0.00118506	0	0								0.855	70	20	84.5833	7.68779	83.1349	7.88725	42.7778	14.5562
0.356	0.0495652	0.0488946	0.048569	0.0451587		0.356	-0.00134448	0.00102195	0.0004349	0.00122937	0.000554546	0.00114761	0	0								0.865	80	9.71825	73.3333	19.4365	70	16.1245	48.4524	13.8162
0.357	0.0504348	0.0493197	0.0498699	0.0459723		0.357	-0.00140401	0.000926486	0.000302065	0.00113428	0.000457312	0.00116492	0	0								0.875	73.9583	12.5433	40	18.7083	70.4082	14.13	36.6162	15.1536
0.358	0.0521739	0.0522959	0.0503036	0.0471928		0.358	-0.0014511	0.000927468	0.000433458	0.00112807	0.000207437	0.00115183	0	0								0.885	83.3333	16.6667	86.1111	9.04379	61.5079	14.1851	59.7619	11.2712
0.359	0.0534783	0.0548469	0.0520382	0.0484133		0.359	-0.00157224	0.000977566	0.00061206	0.00108031	8.24939e-05	0.00113024	0	0								0.895	50	22.3607	25	25	76.0417	13.6783	61.1111	14.0546
0.36	0.0565217	0.0569728	0.0546401	0.0504475		0.36	-0.00127011	0.00103641	0.000341232	0.00119394	3.65116e-05	0.00129187	0	0								0.905	83.3333	16.6667	60.8333	17.4603	44.4444	20.4879	86.9444	6.09214
0.361	0.0586957	0.0582483	0.0563747	0.0520749		0.361	-0.00109861	0.000950689	0.000174036	0.00110812	0.000335524	0.00135224	0	0								0.915	62.5	18.2981	73.3333	17.6383	37.5	23.9357	54.1667	18.7268
0.362	0.0608696	0.0586735	0.0568083	0.0524817		0.362	-0.0011237	0.000949384	0.000197884	0.00106278	0.000205496	0.00138732	0	0								0.925	66.6667	21.0819	45	26.2996	67.619	14.2114	48.3333	13.71
0.363	0.0621739	0.059949	0.0581093	0.0545159		0.363	-0.00110888	0.00097297	0.000311683	0.00105554	6.46494e-05	0.00130066	0	0								0.935	77.7778	12.1081	50	22.3607	51.6667	20.4803	67.7778	16.8142
0.364	0.063913	0.0625	0.0602775	0.0545159		0.364	-0.00102229	0.000991985	0.000130466	0.0010646	0.000416828	0.00141477	0	0								0.945	100	0	60	16.9558	49.1667	19.5966	62.5	17.9699
0.365	0.0647826	0.0642007	0.0624458	0.0557364		0.365	-0.00107256	0.000994777	0.000112827	0.00107885	0.000671924	0.00141087	0	0								0.955	91.6667	8.33333	90	10	70.3704	14.1033	25	14.4338
0.366	0.0678261	0.0671769	0.0637467	0.0561432		0.366	-0.000897799	0.00106772	0.000297189	0.00113655	0.000645331	0.00135884	0	0								0.965	64.2857	17.9758	80	20	68.3333	18.3333	52.5	16.5202
0.367	0.0708696	0.0684524	0.0667823	0.0614321		0.367	-0.000454791	0.00101772	0.000443786	0.00114008	0.000818089	0.0014058	0	0								0.975	83.3333	16.6667	50	28.8675	42.8571	17.388	18.75	13.1526
0.368	0.0726087	0.0688776	0.0685169	0.0626526		0.368	-0.000242221	0.000955688	0.000268527	0.00111489	0.00104537	0.00142022	0	0								0.985	83.3333	12.5988	100	0	73.3333	17.6383	50	28.8675
0.369	0.0743478	0.0714286	0.0706852	0.0642799		0.369	-0.000224042	0.00104094	0.000433392	0.00111628	0.000813771	0.00150463	0	0								0.995	66.6667	33.3333	100	0	75	25	37.5	23.9357
0.37	0.0765217	0.0739796	0.0719861	0.0667209		0.37	-4.17122e-05	0.000957038	0.000697064	0.00108399	0.00109352	0.00146358	0	0
0.371	0.0786957	0.0769558	0.0737207	0.0687551		0.371	-6.38626e-05	0.000971139	0.000806665	0.0011733	0.00109657	0.00152926	0	0									Rat #11
0.372	0.0808696	0.0786565	0.0784909	0.0724166		0.372	-0.000304718	0.000929545	0.00114043	0.00131562	0.00114429	0.00154222	0	0								RTs	s=1	s=0,5	s=0,25	s=0
0.373	0.0821739	0.0820578	0.0806592	0.0740439		0.373	-0.000516642	0.000876931	0.00108775	0.00118672	0.000848946	0.00148386	0	0								0.305	50	83.3333	55.5556	33.3333
0.374	0.083913	0.0858844	0.0836947	0.0772986		0.374	-0.000445915	0.00105243	0.0010454	0.00131388	0.00105067	0.00137308	0	0								0.315	90	70.5882	50	72.2222
0.375	0.0856522	0.087585	0.085863	0.078926		0.375	-0.000489553	0.0011153	0.000973977	0.00136459	0.00116287	0.00147791	0	0								0.325	70	37.5	60	50
0.376	0.0878261	0.0892857	0.0884649	0.0825875		0.376	-0.000655159	0.00103022	0.000796341	0.00134638	0.00126677	0.00163203	0	0								0.335	89.2857	52.1739	71.4286	47.8261
0.377	0.0926087	0.0922619	0.093235	0.0854353		0.377	-0.000662147	0.000986635	0.000870227	0.00139114	0.00140241	0.00178606	0	0								0.345	77.2727	55.5556	80	64.2857
0.378	0.0956522	0.0939626	0.0958369	0.0882832		0.378	-0.000777259	0.00090674	0.0012025	0.00170772	0.00141395	0.00190833	0	0								0.355	79.3103	55.8824	58.6207	47.8261
0.379	0.0995652	0.0969388	0.0988725	0.0903173		0.379	-0.000451196	0.000887302	0.00112728	0.00168186	0.00136253	0.00187953	0	0								0.365	77.0833	74.359	51.1628	48.7179
0.38	0.103043	0.100765	0.101908	0.0931652		0.38	-0.000188186	0.000917633	0.00116492	0.0017382	0.00153084	0.00185444	0	0								0.375	86.2069	75	66.1538	42.1875
0.381	0.105652	0.102466	0.104076	0.0980472		0.381	8.07623e-05	0.000858864	0.00123624	0.0017378	0.00150532	0.00178318	0	0								0.385	91.1392	77.6119	71.6981	45.8333
0.382	0.108696	0.104592	0.107546	0.100488		0.382	-4.68382e-05	0.000894395	0.00142081	0.00190309	0.00149227	0.00196127	0	0								0.395	89.8734	80.7692	58.0247	45.4545
0.383	0.113043	0.108844	0.109714	0.103336		0.383	0.000195028	0.000919809	0.00159939	0.00167087	0.00157428	0.00186656	0	0								0.405	83.6538	82.6087	72	41.573
0.384	0.116522	0.11182	0.111448	0.106184		0.384	0.000271647	0.000966848	0.00181782	0.00167913	0.0016025	0.00187592	0	0								0.415	95.7447	90.9091	65.5556	45.3704
0.385	0.11913	0.11352	0.112749	0.107811		0.385	0.000507816	0.00108651	0.00182717	0.00163822	0.0014734	0.00184564	0	0								0.425	98.1818	84.0708	86.0215	45.4545
0.386	0.124348	0.116071	0.113183	0.112286		0.386	0.00132536	0.00133314	0.0018546	0.00166358	0.00138265	0.00182614	0	0								0.435	93.3962	84.6154	83.5294	59.0476
0.387	0.126522	0.118197	0.116219	0.115948		0.387	0.00149117	0.00135405	0.00181408	0.00159423	0.00138555	0.00186345	0	0								0.445	94.1667	81.6667	72.2222	47.3118
0.388	0.129565	0.122024	0.11882	0.118389		0.388	0.00157222	0.00147471	0.00178742	0.00154316	0.00140934	0.00190795	0	0								0.455	92.562	78.3019	69.8925	45.9459
0.389	0.133913	0.125425	0.121856	0.119609		0.389	0.00187474	0.00147535	0.00179177	0.00152441	0.00159902	0.00190509	0	0								0.465	92.0792	85.7143	73.6842	56
0.39	0.136522	0.127551	0.124458	0.121644		0.39	0.00192805	0.00153382	0.00148628	0.00150141	0.00168	0.00193926	0	0								0.475	94.9495	87.6289	73.8095	56.0748
0.391	0.13913	0.131378	0.127493	0.124491		0.391	0.00180396	0.00155642	0.00171707	0.00145322	0.00163891	0.00198167	0	0								0.485	94.0594	88.3721	70.8861	52.1277
0.392	0.141304	0.136905	0.129662	0.128153		0.392	0.00171863	0.00146521	0.00191003	0.00138477	0.00153019	0.00187294	0	0								0.495	93.3962	89.3333	75	47.2973
0.393	0.145217	0.139456	0.133131	0.130187		0.393	0.00187522	0.00151253	0.00177639	0.00136085	0.0015205	0.00176326	0	0								0.505	92.4051	84.7222	73.5294	51.8987
0.394	0.148261	0.143707	0.134432	0.133442		0.394	0.00157861	0.00149504	0.00170845	0.00129147	0.00170413	0.00171435	0	0								0.515	93.9394	91.5493	70	39.0625
0.395	0.152174	0.146684	0.137901	0.13629		0.395	0.00156915	0.00143268	0.00166835	0.00141696	0.00155874	0.0016713	0	0								0.525	96	87.0968	77.2727	62.7451
0.396	0.156087	0.149235	0.142238	0.140765		0.396	0.0018292	0.00140887	0.00154136	0.00139436	0.00136832	0.00163043	0	0								0.535	89.4737	85.5263	76.7857	47.0588
0.397	0.161739	0.151786	0.147441	0.142799		0.397	0.00198874	0.00143159	0.00132884	0.00138113	0.00119474	0.00160097	0	0								0.545	92.4528	84.6154	75.9259	50
0.398	0.166087	0.153912	0.151778	0.146461		0.398	0.00200688	0.00145026	0.0013086	0.00133592	0.00112544	0.00153651	0	0								0.555	92.8571	84.4444	77.7778	53.7037
0.399	0.168261	0.158588	0.156982	0.150936		0.399	0.00202575	0.00149267	0.00146242	0.00128898	0.00120003	0.00148077	0	0								0.565	95.122	88.3721	67.5	57.4468
0.4	0.174348	0.160714	0.161752	0.153784		0.4	0.00208109	0.00145901	0.00158377	0.00133246	0.00102726	0.00145157	0	0								0.575	84.4444	89.6552	67.3077	46.1538
0.401	0.179565	0.164116	0.165221	0.157852		0.401	0.00270888	0.00149302	0.00154393	0.00131863	0.001089	0.00138254	0	0								0.585	94.1176	82.8571	70	46
0.402	0.184783	0.166667	0.169124	0.16192		0.402	0.00261771	0.00147936	0.00135715	0.00123001	0.000903221	0.00131521	0	0								0.595	93.75	81.25	68.75	53.4884
0.403	0.18913	0.171344	0.171292	0.166395		0.403	0.00290613	0.00144467	0.00142772	0.00119089	0.000709482	0.00123694	0	0								0.605	82.1429	87.0968	81.0811	41.0256
0.404	0.195217	0.175595	0.174761	0.170464		0.404	0.00292812	0.00137574	0.00125716	0.00115525	0.000581129	0.00114459	0	0								0.615	96	85.7143	69.4444	61.7647
0.405	0.198696	0.180697	0.178664	0.174939		0.405	0.00290175	0.00134495	0.00128422	0.00113331	0.000432469	0.00108252	0	0								0.625	100	85.7143	69.3878	60
0.406	0.202609	0.185374	0.181266	0.17738		0.406	0.0030729	0.00142251	0.00119718	0.00114889	0.000451955	0.00118849	0	0								0.635	95.6522	95.6522	68.9655	37.5
0.407	0.206957	0.188776	0.183868	0.179821		0.407	0.00323846	0.00140198	0.00128036	0.00110287	0.000494742	0.00123339	0	0								0.645	85.1852	70.3704	63.6364	48.1481
0.408	0.21	0.192602	0.187337	0.183483		0.408	0.00337237	0.0013077	0.00132326	0.0011058	0.000604037	0.00120028	0	0								0.655	78.2609	84	57.1429	54.2857
0.409	0.213478	0.197704	0.189506	0.187144		0.409	0.00357252	0.00140791	0.00157282	0.00110147	0.000560559	0.00123868	0	0								0.665	88.8889	80	69.2308	45.8333
0.41	0.217391	0.202381	0.195143	0.190806		0.41	0.00354286	0.0013765	0.00167013	0.00111295	0.000534253	0.00124408	0	0								0.675	100	91.6667	65	44.4444
0.411	0.221304	0.207058	0.198612	0.194874		0.411	0.00376844	0.00136946	0.00168609	0.00115822	0.000475964	0.00119155	0	0								0.685	100	81.25	82.6087	73.6842
0.412	0.226087	0.210884	0.202082	0.196908		0.412	0.00386073	0.00137401	0.00185005	0.00108898	0.000702978	0.00122926	0	0								0.695	88.8889	78.5714	55.5556	42.8571
0.413	0.230435	0.215561	0.206418	0.200976		0.413	0.00413152	0.00139391	0.00188894	0.00106123	0.000778939	0.00122675	0	0								0.705	92.8571	92.8571	66.6667	31.5789
0.414	0.233478	0.218112	0.212489	0.205452		0.414	0.0041723	0.00138787	0.00184301	0.000974567	0.000625525	0.00117971	0	0								0.715	100	81.25	59.0909	36.3636
0.415	0.238696	0.222364	0.215091	0.211961		0.415	0.00458486	0.00142564	0.00164278	0.000933646	0.000667005	0.00118156	0	0								0.725	90	81.25	73.3333	68.75
0.416	0.243478	0.22449	0.21856	0.216843		0.416	0.00474033	0.00144569	0.00181676	0.00103999	0.00059537	0.00116803	0	0								0.735	87.5	80	80	52.9412
0.417	0.24913	0.227041	0.221162	0.221725		0.417	0.00505104	0.00151297	0.0018053	0.0010928	0.000322816	0.00115899	0	0								0.745	100	68.75	57.1429	27.2727
0.418	0.251739	0.229592	0.225932	0.228234		0.418	0.00514022	0.00152438	0.0018458	0.00113085	0.000104113	0.00110956	0	0								0.755	80	71.4286	69.2308	46.1538
0.419	0.254348	0.235119	0.228534	0.231082		0.419	0.00540201	0.00156587	0.00207317	0.00109767	0.000136676	0.0011177	0	0								0.765	83.3333	81.8182	41.6667	69.2308
0.42	0.26	0.240646	0.234172	0.235964		0.42	0.00549625	0.00162752	0.00231223	0.00103951	0.000193627	0.00113962	0	0								0.775	100	66.6667	87.5	52.9412
0.421	0.266522	0.242772	0.237641	0.239626		0.421	0.00582632	0.00168237	0.00237673	0.00101462	-9.07009e-06	0.00110782	0	0								0.785	85.7143	70	80	27.2727
0.422	0.26913	0.250425	0.241977	0.240846		0.422	0.00600509	0.0017411	0.00231595	0.000999012	0.000149642	0.00101098	0	0								0.795	66.6667	100	42.8571	40
0.423	0.273043	0.257228	0.246314	0.244508		0.423	0.00637564	0.00184733	0.00235709	0.000950599	-3.47754e-05	0.00103757	0	0								0.805	100	87.5	63.6364	100
0.424	0.277826	0.261054	0.247615	0.248169		0.424	0.00675913	0.00197022	0.00229023	0.000957993	-0.00019669	0.00107012	0	0								0.815	66.6667	85.7143	85.7143	80
0.425	0.282174	0.264881	0.251518	0.253865		0.425	0.00709373	0.00202854	0.00243956	0.000947406	-0.000344807	0.00108104	0	0								0.825	100	100	63.6364	66.6667
0.426	0.288261	0.269133	0.255854	0.25712		0.426	0.0075512	0.00211006	0.00248256	0.000907373	-0.000337228	0.0011201	0	0								0.835	100	80	75	50
0.427	0.292609	0.273384	0.261058	0.261188		0.427	0.00775884	0.0021504	0.00241193	0.000856329	-0.000355467	0.00108961	0	0								0.845	100	66.6667	66.6667	40
0.428	0.295217	0.278061	0.265395	0.263629		0.428	0.00807955	0.00217801	0.00242622	0.000810373	-0.000478138	0.00108276	0	0								0.855	50	100	57.1429	0
0.429	0.302174	0.283163	0.268864	0.266884		0.429	0.00883067	0.00232034	0.00269799	0.000796606	-0.000430666	0.00108834	0	0								0.865	100	100	100	62.5
0.43	0.305217	0.290816	0.271899	0.270952		0.43	0.00930858	0.00240412	0.00267429	0.000828713	-0.000473388	0.0011409	0	0								0.875	100	50	42.8571	36.3636
0.431	0.309565	0.294218	0.27667	0.275427		0.431	0.00985029	0.00253489	0.00265836	0.000784468	-0.000300356	0.00115313	0	0								0.885	100	100	85.7143	33.3333
0.432	0.314348	0.298469	0.280139	0.279496		0.432	0.0100632	0.00253678	0.00276478	0.000795106	-0.000480345	0.00116295	0	0								0.895	100	100	75	33.3333
0.433	0.320435	0.304422	0.285343	0.283971		0.433	0.0106238	0.00275349	0.00281228	0.00078008	-0.000512557	0.0011934	0	0								0.905	100	66.6667	100	75
0.434	0.324783	0.309949	0.287944	0.28926		0.434	0.0109635	0.00281519	0.0030009	0.000865546	-0.000689564	0.00119097	0	0								0.915	100	40	50	0
0.435	0.33087	0.314626	0.294016	0.294955		0.435	0.0114608	0.00287005	0.00315612	0.000906639	-0.000763849	0.00115486	0	0								0.925	100	80	66.6667	33.3333
0.436	0.335652	0.318878	0.297051	0.300244		0.436	0.0119274	0.00293206	0.00296355	0.000938935	-0.000898405	0.00113474	0	0								0.935	50	100	25	66.6667
0.437	0.33913	0.32398	0.300954	0.303092		0.437	0.0122405	0.00297668	0.00293864	0.000907637	-0.000911208	0.00119263	0	0								0.945	100	100	20	50
0.438	0.342609	0.327381	0.30399	0.305533		0.438	0.0124888	0.0031115	0.00296452	0.000961149	-0.00096953	0.00125005	0	0								0.955	100	100	66.6667	0
0.439	0.348261	0.332908	0.305724	0.309601		0.439	0.0130553	0.00319046	0.003033	0.000991441	-0.000854194	0.00132893	0	0								0.965	100	100	75	40
0.44	0.352609	0.33631	0.30876	0.314483		0.44	0.0135102	0.00323593	0.00336425	0.000979994	-0.000918285	0.00135797	0	0								0.975	100	NaN	100	0
0.441	0.35913	0.341412	0.312663	0.3214		0.441	0.014499	0.00344178	0.00363202	0.00103958	-0.000974183	0.00138149	0	0								0.985	100	100	100	50
0.442	0.36087	0.346514	0.315265	0.323434		0.442	0.0146133	0.00340304	0.00375584	0.00105295	-0.000824206	0.00142944	0	0								0.995	100	100	50	100
0.443	0.366087	0.35034	0.320035	0.325468		0.443	0.0153482	0.0034209	0.00379162	0.000993623	-0.000795115	0.0015068	0	0									Rat #12
0.444	0.37	0.356718	0.324371	0.328723		0.444	0.0155756	0.00349926	0.00390512	0.00109558	-0.000834305	0.00149945	0	0								RTs	s=1	s=0,5	s=0,25	s=0
0.445	0.372609	0.361395	0.329575	0.332384		0.445	0.0159895	0.00353199	0.00437486	0.00120403	-0.000744704	0.00155257	0	0								0.305	65.4545	52	48.6486	48.8372
0.446	0.376957	0.366497	0.33608	0.335232		0.446	0.0165449	0.00359713	0.00422774	0.00117977	-0.000737829	0.00153073	0	0								0.315	74.1379	62.963	68.75	50
0.447	0.385652	0.375	0.341717	0.338893		0.447	0.0171362	0.00369818	0.00450515	0.00117609	-0.000745108	0.00146363	0	0								0.325	86.4407	73.6842	62.3377	50
0.448	0.393043	0.377976	0.347788	0.342148		0.448	0.0173842	0.00376816	0.00476931	0.00107169	-0.000520101	0.00131301	0	0								0.335	93.9394	72	69.6203	59.6774
0.449	0.400435	0.383929	0.352559	0.347437		0.449	0.0178274	0.00378207	0.00511793	0.00105155	-0.000609889	0.00131756	0	0								0.345	79.4521	79.1209	70.9302	51.1905
0.45	0.404783	0.38818	0.356028	0.351505		0.45	0.0184833	0.00391506	0.00507	0.00104353	-0.000322911	0.00128398	0	0								0.355	86.4286	82.963	74.6269	45.5172
0.451	0.41	0.390306	0.359931	0.355167		0.451	0.0192648	0.00409475	0.00517757	0.00100783	-0.000415134	0.00122075	0	0								0.365	90.3226	85.9729	70.2326	51.3514
0.452	0.417826	0.397959	0.367303	0.359235		0.452	0.0198303	0.00430972	0.00530214	0.0010603	-0.000446142	0.00116571	0	0								0.375	94.3089	84.9421	72.2628	50
0.453	0.422174	0.404337	0.369905	0.364117		0.453	0.0204676	0.00434822	0.00547949	0.00111784	-0.000499887	0.0012627	0	0								0.385	91.4573	81.3853	67.6856	48
0.454	0.427826	0.407313	0.373807	0.367779		0.454	0.0210964	0.00454058	0.0054272	0.00115644	-0.000372042	0.00127098	0	0								0.395	92.5	83.2258	68.5279	50.2959
0.455	0.43087	0.409014	0.37771	0.37144		0.455	0.0213694	0.00465704	0.00541136	0.00108645	-0.000617795	0.00134192	0	0								0.405	95.7983	84.7458	66.0377	55.0725
0.456	0.436087	0.414116	0.380746	0.375102		0.456	0.0220535	0.00477184	0.00613112	0.00113375	-0.000623688	0.00133734	0	0								0.415	88.6957	80.531	76.6667	55.9322
0.457	0.441739	0.417942	0.382914	0.382018		0.457	0.0227617	0.00486361	0.00626174	0.00108981	-0.00046184	0.00127663	0	0								0.425	92.3077	91.7431	66.9565	50
0.458	0.448696	0.422619	0.388985	0.386493		0.458	0.0235181	0.00492577	0.00627736	0.00101622	-0.000239009	0.00112653	0	0								0.435	91.7647	84	71.6049	49.0385
0.459	0.453043	0.428997	0.392888	0.392596		0.459	0.023784	0.00506709	0.00668653	0.00103802	-0.000125911	0.00116024	0	0								0.445	93.1818	89.2857	73.75	44.7761
0.46	0.458261	0.431122	0.396357	0.397884		0.46	0.0242018	0.00512999	0.00675309	0.00104475	-0.000130486	0.00111582	0	0								0.455	89.0625	89.8551	69.5652	50.9091
0.461	0.462174	0.43665	0.40026	0.402766		0.461	0.0244901	0.0051961	0.00689248	0.00109292	-0.000160857	0.00114719	0	0								0.465	82.7586	94.2857	75	47.3684
0.462	0.467391	0.441752	0.404163	0.406428		0.462	0.0252234	0.00526863	0.00703421	0.00106587	0.000158988	0.00108445	0	0								0.475	92.7536	84.4828	70.5882	49.1803
0.463	0.469565	0.446003	0.406331	0.409683		0.463	0.025793	0.00540075	0.00751217	0.00107005	0.000120556	0.00112179	0	0								0.485	87.3016	86.2069	76.9231	47.0588
0.464	0.473043	0.451105	0.408933	0.413344		0.464	0.0263751	0.00556086	0.00781551	0.00115315	6.20411e-05	0.00107641	0	0								0.495	88.8889	88.6364	67.3469	65.3846
0.465	0.48	0.454932	0.412836	0.417819		0.465	0.0271365	0.00559525	0.00803531	0.00112007	-7.33434e-05	0.00100827	0	0								0.505	94.5946	90.1961	73.8095	50
0.466	0.485217	0.457483	0.419341	0.421888		0.466	0.0278065	0.00566846	0.00778009	0.0010525	0.000112981	0.000992372	0	0								0.515	89.6552	87.8788	75	44.1176
0.467	0.49	0.459184	0.423244	0.425956		0.467	0.0286853	0.00578269	0.00791336	0.0010871	0.000214593	0.000999899	0	0								0.525	94.2857	94.4444	63.4146	56.25
0.468	0.494783	0.462585	0.427147	0.430024		0.468	0.0293572	0.0059338	0.00867294	0.00126032	0.000201358	0.000952671	0	0								0.535	94.4444	93.75	75	48.2759
0.469	0.496957	0.464711	0.434085	0.433279		0.469	0.0296909	0.00599993	0.00850423	0.00127324	0.000375956	0.00103022	0	0								0.545	86.3636	89.6552	68.9655	36.1111
0.47	0.501304	0.466412	0.437554	0.438161		0.47	0.0301937	0.0060725	0.0088545	0.00136589	0.000664456	0.00107455	0	0								0.555	97.3684	93.5484	78.9474	57.8947
0.471	0.505652	0.469813	0.443625	0.443043		0.471	0.0304876	0.00605132	0.00904173	0.00129624	0.000723881	0.0011467	0	0								0.565	92.1053	75	75	38.7097
0.472	0.511304	0.47619	0.444926	0.447111		0.472	0.0307052	0.00600404	0.009072	0.00132694	0.000362011	0.00114529	0	0								0.575	100	85.7143	76	48.3871
0.473	0.516957	0.480867	0.447095	0.453214		0.473	0.0318568	0.00626436	0.0094098	0.00140633	0.000211294	0.00120304	0	0								0.585	91.3043	81.4815	71.4286	53.5714
0.474	0.519565	0.484694	0.452732	0.457282		0.474	0.0325728	0.00639255	0.00929646	0.00138501	0.000257292	0.00111446	0	0								0.595	91.3043	84.2105	75	44.8276
0.475	0.524783	0.490646	0.456635	0.462571		0.475	0.0331982	0.00647548	0.00966171	0.00140722	0.000422338	0.00097753	0	0								0.605	92.5926	80	70.5882	57.1429
0.476	0.530435	0.496173	0.459237	0.465826		0.476	0.0337031	0.00641535	0.00966025	0.00143167	0.000552634	0.00121295	0	0								0.615	89.4737	84.2105	70.5882	47.619
0.477	0.534783	0.5	0.462706	0.46786		0.477	0.0344069	0.00649678	0.0102342	0.00160615	0.000380966	0.00118629	0	0								0.625	90	81.25	55	66.6667
0.478	0.536957	0.502126	0.46791	0.473149		0.478	0.0348004	0.00664981	0.0108545	0.00171314	0.00048505	0.00121888	0	0								0.635	90	77.7778	66.6667	50
0.479	0.54	0.505952	0.470512	0.47681		0.479	0.0354698	0.00669735	0.0111998	0.00168798	0.000588497	0.00137742	0	0								0.645	88.8889	100	76.9231	61.5385
0.48	0.546957	0.509354	0.473114	0.483727		0.48	0.0360992	0.00681586	0.0110696	0.00168416	0.000568398	0.0014105	0	0								0.655	88.8889	85.7143	75	62.5
0.481	0.55087	0.514031	0.476583	0.489015		0.481	0.0364391	0.00690215	0.0114969	0.00174234	0.000916314	0.00147212	0	0								0.665	100	85.7143	100	75
0.482	0.556087	0.517007	0.479618	0.49227		0.482	0.036954	0.00707816	0.0116975	0.00168619	0.00119877	0.00146408	0	0								0.675	100	70	83.3333	50
0.483	0.558696	0.520408	0.483521	0.497152		0.483	0.0368965	0.00703276	0.0118887	0.00161414	0.00137408	0.00158861	0	0								0.685	66.6667	100	66.6667	28.5714
0.484	0.563043	0.522959	0.48699	0.499186		0.484	0.0373539	0.00700755	0.0119387	0.00168267	0.00140491	0.00168876	0	0								0.695	100	100	71.4286	14.2857
0.485	0.567391	0.527211	0.491327	0.504475		0.485	0.0375052	0.00696853	0.0125684	0.00187502	0.00160722	0.00176272	0	0								0.705	50	100	100	100
0.486	0.569565	0.530187	0.494796	0.50895		0.486	0.0374778	0.00700515	0.0130407	0.00172778	0.001649	0.00192828	0	0								0.715	NaN	80	60	28.5714
0.487	0.573913	0.534439	0.497832	0.511798		0.487	0.03785	0.00708593	0.013156	0.00173494	0.00156382	0.00192135	0	0								0.725	100	100	0	75
0.488	0.577391	0.53784	0.500867	0.513426		0.488	0.0379457	0.00707242	0.0134725	0.00170855	0.00170628	0.00193844	0	0								0.735	50	40	50	50
0.489	0.583913	0.542517	0.50477	0.515053		0.489	0.0382831	0.00708595	0.013839	0.00172338	0.00181348	0.00192495	0	0								0.745	100	83.3333	100	50
0.49	0.58913	0.544643	0.506505	0.519121		0.49	0.0386637	0.00720936	0.0138798	0.00183204	0.0016674	0.00194155	0	0								0.755	NaN	NaN	66.6667	25
0.491	0.593043	0.54932	0.512142	0.523596		0.491	0.03877	0.00718019	0.0138914	0.00183375	0.0015614	0.00187625	0	0								0.765	75	75	66.6667	66.6667
0.492	0.598696	0.551871	0.514744	0.524817		0.492	0.0390248	0.00709597	0.0139868	0.0018563	0.00160851	0.00182683	0	0								0.775	66.6667	75	50	66.6667
0.493	0.603043	0.555272	0.520382	0.527258		0.493	0.0389961	0.00702884	0.0139999	0.00174922	0.00172605	0.00173531	0	0								0.785	100	100	50	66.6667
0.494	0.610435	0.558673	0.522116	0.530919		0.494	0.0391348	0.00693488	0.0143779	0.00182888	0.00172722	0.00186182	0	0								0.795	50	100	NaN	50
0.495	0.612609	0.563776	0.525152	0.53336		0.495	0.0393575	0.00694599	0.0144302	0.00192334	0.00174294	0.00183089	0	0								0.805	100	0	50	0
0.496	0.617826	0.565901	0.529922	0.536615		0.496	0.0398544	0.00694947	0.0144397	0.00198068	0.00177644	0.00178307	0	0								0.815	NaN	100	100	80
0.497	0.621739	0.570153	0.533391	0.53987		0.497	0.0400058	0.00689533	0.0146496	0.00192543	0.00179935	0.0016277	0	0								0.825	NaN	100	75	NaN
0.498	0.626957	0.571429	0.539462	0.541497		0.498	0.0403019	0.0068596	0.0147462	0.00203305	0.00188567	0.00164657	0	0								0.835	NaN	100	50	NaN
0.499	0.63	0.574405	0.542931	0.545159		0.499	0.0401419	0.00685218	0.0147026	0.00211279	0.00181842	0.00170303	0	0								0.845	100	100	NaN	0
0.5	0.633913	0.577381	0.545967	0.5476		0.5	0.0401101	0.00682931	0.014919	0.00215529	0.00176456	0.00170593	0	0								0.855	NaN	100	NaN	0
0.501	0.636522	0.581633	0.54987	0.551668		0.501	0.0405561	0.00673388	0.0150039	0.00211936	0.00175232	0.00166854	0	0								0.865	NaN	NaN	NaN	NaN
0.502	0.63913	0.584609	0.551171	0.553702		0.502	0.04083	0.00682115	0.0151103	0.00210268	0.00172621	0.00175965	0	0								0.875	100	NaN	100	100
0.503	0.642174	0.587585	0.553773	0.558584		0.503	0.040934	0.00690562	0.01518	0.00206593	0.00124444	0.00176037	0	0								0.885	NaN	NaN	66.6667	100
0.504	0.645217	0.592262	0.557676	0.562246		0.504	0.0409876	0.00702963	0.0150253	0.00207101	0.00134901	0.00174003	0	0								0.895	NaN	NaN	100	100
0.505	0.648696	0.594813	0.55941	0.565907		0.505	0.0409802	0.00709335	0.0155124	0.00198506	0.00118274	0.00169868	0	0								0.905	NaN	50	NaN	NaN
0.506	0.654348	0.596939	0.56418	0.569162		0.506	0.0412043	0.00702372	0.0158333	0.00199239	0.00141653	0.00164925	0	0								0.915	0	NaN	NaN	NaN
0.507	0.656522	0.59949	0.567216	0.57201		0.507	0.041434	0.00712662	0.0159799	0.00207403	0.00158524	0.00171761	0	0								0.925	NaN	NaN	NaN	0
0.508	0.66087	0.602466	0.569384	0.574044		0.508	0.0413556	0.00718658	0.016058	0.00212318	0.0017717	0.00164255	0	0								0.935	100	0	NaN	NaN
0.509	0.664348	0.605017	0.57242	0.577299		0.509	0.0412411	0.00724008	0.0161112	0.00211837	0.0017743	0.00167259	0	0								0.945	100	NaN	NaN	100
0.51	0.666522	0.607568	0.575889	0.58096		0.51	0.0411017	0.00721231	0.0161813	0.0021285	0.00218346	0.00169362	0	0								0.955	100	100	100	50
0.511	0.667826	0.608844	0.579358	0.582181		0.511	0.0412438	0.00704677	0.0163752	0.00216529	0.0028409	0.00174454	0	0								0.965	NaN	NaN	NaN	0
0.512	0.671304	0.61352	0.582394	0.584622		0.512	0.0414526	0.00704475	0.0168138	0.00202089	0.0032667	0.00171871	0	0								0.975	NaN	0	NaN	0
0.513	0.673478	0.616497	0.584128	0.586656		0.513	0.0416351	0.00698575	0.0171279	0.00195454	0.00316692	0.00181182	0	0								0.985	100	NaN	100	NaN
0.514	0.677391	0.619898	0.588031	0.590317		0.514	0.0424578	0.00708951	0.0171435	0.00199988	0.00338576	0.00180191	0	0								0.995	NaN	NaN	NaN	NaN
0.515	0.68	0.622024	0.593669	0.592758		0.515	0.0423835	0.007136	0.0176989	0.00191698	0.0035156	0.00179976	0	0									Rat #13
0.516	0.683913	0.62585	0.595837	0.595199		0.516	0.0429606	0.0070019	0.0177445	0.00188807	0.00335391	0.00178168	0	0								RTs	s=1	s=0,5	s=0,25	s=0
0.517	0.686957	0.629252	0.598005	0.59642		0.517	0.0432352	0.00695245	0.0176993	0.00191539	0.00322574	0.00175733	0	0								0.305	76.6667	70.8333	53.3333	42.8571
0.518	0.689565	0.631803	0.600607	0.598861		0.518	0.0437999	0.00692828	0.0173302	0.00193353	0.00319307	0.00186167	0	0								0.315	72.9167	53.125	67.3077	64.1026
0.519	0.693043	0.635204	0.602775	0.603336		0.519	0.0439789	0.00693511	0.0172227	0.00195005	0.00294579	0.00182794	0	0								0.325	84.6154	62.8571	67.8571	28.9474
0.52	0.696087	0.638605	0.605377	0.605777		0.52	0.0446278	0.0069637	0.0177337	0.00200721	0.00271435	0.00183198	0	0								0.335	72.8814	64.2857	54	49.1228
0.521	0.698696	0.641156	0.607979	0.609032		0.521	0.0449771	0.00684396	0.0178105	0.00208851	0.00253636	0.00200083	0	0								0.345	74.6479	62.6866	61.194	47.6923
0.522	0.701739	0.643707	0.610147	0.612286		0.522	0.0449644	0.00699823	0.0176527	0.0021367	0.00254	0.00198473	0	0								0.355	77.907	76	56.044	48.1481
0.523	0.706957	0.646684	0.614484	0.613507		0.523	0.0450946	0.00690837	0.0178064	0.00210197	0.0027732	0.00192924	0	0								0.365	81.2081	76.5101	63.2075	43.3628
0.524	0.710435	0.650085	0.616219	0.615541		0.524	0.0450946	0.00693973	0.018278	0.00192206	0.00282257	0.00183347	0	0								0.375	85.3982	84.3049	67.1429	51.4286
0.525	0.713478	0.654337	0.619254	0.617168		0.525	0.0452416	0.00690475	0.0183521	0.00190291	0.00272306	0.00187656	0	0								0.385	92.3077	85.3731	66.8731	50.3049
0.526	0.715652	0.655612	0.62229	0.619609		0.526	0.0451385	0.00690175	0.0181506	0.00184488	0.00300886	0.00189822	0	0								0.395	93.9726	80.9659	67.6796	50.1362
0.527	0.71913	0.658588	0.626193	0.621644		0.527	0.0452946	0.00679749	0.0185657	0.0016295	0.00314828	0.00196844	0	0								0.405	94.3489	83.8275	66.6667	50.1312
0.528	0.722609	0.659864	0.628794	0.623271		0.528	0.0450685	0.00674115	0.0186083	0.00171278	0.00327648	0.00205618	0	0								0.415	95.3202	84.8571	71.3115	49.0683
0.529	0.725652	0.661565	0.631396	0.624085		0.529	0.0447541	0.00666909	0.0185331	0.00166377	0.00300057	0.00201818	0	0								0.425	95.9596	89.4895	72.449	50.4918
0.53	0.728261	0.665391	0.633565	0.628153		0.53	0.0449634	0.00661106	0.0185338	0.00169438	0.00282391	0.0019254	0	0								0.435	96.53	86.1017	72.6667	50
0.531	0.729565	0.670493	0.634866	0.62978		0.531	0.0446707	0.00659853	0.0186795	0.00163692	0.00270985	0.00195769	0	0								0.445	95.7295	89.0625	79.5181	46.2882
0.532	0.731739	0.673044	0.640503	0.633442		0.532	0.044419	0.00667512	0.0185059	0.00166449	0.00309547	0.00183202	0	0								0.455	96.9849	88.2682	69.5906	52.2727
0.533	0.733913	0.676446	0.643539	0.635476		0.533	0.0441868	0.00666139	0.0184778	0.00164496	0.00316972	0.00185114	0	0								0.465	96.5278	86.0335	70.7317	50
0.534	0.734783	0.678571	0.646574	0.637917		0.534	0.0439882	0.00659517	0.018553	0.00156017	0.00302676	0.00182222	0	0								0.475	93.9394	80.8824	65.2174	44.0945
0.535	0.735652	0.679422	0.648309	0.638324		0.535	0.0437643	0.00674039	0.0190619	0.00156698	0.00290982	0.00179494	0	0								0.485	91.3043	88.2353	68.2243	53.3333
0.536	0.735652	0.681973	0.650477	0.64402		0.536	0.0436122	0.00683045	0.019466	0.00150459	0.00311196	0.00173576	0	0								0.495	84.5238	83.3333	71.4286	54.3478
0.537	0.738261	0.686224	0.651778	0.646461		0.537	0.0438505	0.00680163	0.0200607	0.00140873	0.0033309	0.00183942	0	0								0.505	91.8033	79.7619	67.6056	56.4103
0.538	0.74	0.689201	0.653079	0.647681		0.538	0.043898	0.0068192	0.0201202	0.00141704	0.0036562	0.00191745	0	0								0.515	92.1569	77.7778	64.2857	42.1053
0.539	0.742174	0.693878	0.655681	0.651749		0.539	0.0437233	0.00676722	0.0204831	0.00126685	0.0037667	0.00187927	0	0								0.525	86.1111	79.661	65.3846	45.4545
0.54	0.745217	0.695578	0.657849	0.65419		0.54	0.0438084	0.00674043	0.0204191	0.00115588	0.00410085	0.00189686	0	0								0.535	76.3158	81.1321	66.129	56.8966
0.541	0.746522	0.698129	0.660017	0.657038		0.541	0.0434764	0.00663936	0.0206513	0.00111441	0.00430394	0.00203101	0	0								0.545	84.8485	84.0909	77.2727	36.3636
0.542	0.751304	0.704082	0.661752	0.659072		0.542	0.0434335	0.00662441	0.0208135	0.00101131	0.00471601	0.00221885	0	0								0.555	96.2963	76.1905	58.8235	34.7826
0.543	0.752609	0.704932	0.665221	0.66192		0.543	0.0432076	0.00669429	0.0209463	0.00101759	0.00439962	0.00217464	0	0								0.565	88.4615	77.7778	74.359	54.1667
0.544	0.754783	0.707908	0.666522	0.663548		0.544	0.0433485	0.00664239	0.0207691	0.00101512	0.00423498	0.0021432	0	0								0.575	81.8182	87.5	63.1579	55.5556
0.545	0.756087	0.711735	0.669124	0.667616		0.545	0.0435557	0.00665051	0.0208654	0.00112488	0.00416175	0.00215155	0	0								0.585	64.2857	90	65.7143	45.4545
0.546	0.75913	0.715986	0.670859	0.66965		0.546	0.0437293	0.0067532	0.0209375	0.00104247	0.00396173	0.00225522	0	0								0.595	90	68.1818	56.6667	47.8261
0.547	0.761739	0.717687	0.67216	0.672091		0.547	0.043779	0.00675813	0.0212648	0.000938215	0.0043239	0.00228057	0	0								0.605	72.7273	76.9231	77.7778	48.3871
0.548	0.763043	0.722364	0.674761	0.674532		0.548	0.0443879	0.00711844	0.0212075	0.00102043	0.00458098	0.00230189	0	0								0.615	75	61.9048	50	44.4444
0.549	0.765217	0.727041	0.679098	0.676159		0.549	0.0442854	0.00711089	0.021721	0.00123261	0.00475046	0.00240343	0	0								0.625	100	53.8462	58.8235	35.7143
0.55	0.766522	0.730017	0.6817	0.67738		0.55	0.0444096	0.00699561	0.0219358	0.00141177	0.00473238	0.00248621	0	0								0.635	80	76.9231	82.3529	20
0.551	0.768261	0.731718	0.684302	0.681448		0.551	0.0441631	0.00700911	0.0217463	0.00144109	0.00470814	0.00246669	0	0								0.645	81.8182	60	42.8571	44.4444
0.552	0.77087	0.733844	0.686036	0.683076		0.552	0.0440029	0.00704806	0.0216638	0.00146781	0.00485879	0.00242691	0	0								0.655	60	0	54.5455	83.3333
0.553	0.773913	0.737245	0.688205	0.684703		0.553	0.0438533	0.00709564	0.0216163	0.00143913	0.00502587	0.00245575	0	0								0.665	42.8571	75	66.6667	60
0.554	0.776087	0.738095	0.689939	0.687144		0.554	0.0438088	0.00712398	0.0214946	0.00148678	0.00478548	0.002487	0	0								0.675	83.3333	83.3333	54.5455	36.3636
0.555	0.776957	0.739796	0.694276	0.690806		0.555	0.043605	0.00709347	0.021517	0.00155918	0.00493641	0.00256423	0	0								0.685	50	75	80	33.3333
0.556	0.778261	0.743197	0.697311	0.691619		0.556	0.0442007	0.00698242	0.0213514	0.0016323	0.00475537	0.00261829	0	0								0.695	100	0	50	100
0.557	0.77913	0.744473	0.69948	0.694874		0.557	0.044778	0.00697245	0.02131	0.00158615	0.00510414	0.00272267	0	0								0.705	80	0	42.8571	66.6667
0.558	0.780435	0.745748	0.701214	0.695688		0.558	0.0450819	0.0071162	0.0213922	0.00155888	0.00509916	0.00278799	0	0								0.715	50	100	100	50
0.559	0.783478	0.746173	0.702515	0.698129		0.559	0.0453414	0.0071062	0.0214658	0.00156148	0.00489647	0.00279296	0	0								0.725	100	66.6667	50	57.1429
0.56	0.785652	0.746599	0.705117	0.70057		0.56	0.0449362	0.00712721	0.0212695	0.00153482	0.00510879	0.00270499	0	0								0.735	83.3333	100	0	75
0.561	0.786957	0.747874	0.708153	0.703011		0.561	0.0451804	0.00712583	0.021378	0.00167308	0.00504773	0.00260342	0	0								0.745	100	66.6667	100	50
0.562	0.788261	0.748724	0.710321	0.705858		0.562	0.0452324	0.00713452	0.0214575	0.00174552	0.00474296	0.00253841	0	0								0.755	NaN	66.6667	50	50
0.563	0.78913	0.75085	0.711622	0.709113		0.563	0.0451625	0.00717036	0.0217783	0.00179696	0.00481156	0.00241163	0	0								0.765	100	100	NaN	25
0.564	0.792609	0.752976	0.712923	0.711554		0.564	0.0453298	0.00716834	0.0218108	0.00173827	0.0047182	0.00242957	0	0								0.775	NaN	100	66.6667	50
0.565	0.794783	0.753827	0.714657	0.713181		0.565	0.0457536	0.00719409	0.02145	0.00172991	0.00453207	0.00242352	0	0								0.785	0	NaN	0	0
0.566	0.795652	0.758078	0.716392	0.715622		0.566	0.0462068	0.00727997	0.0213961	0.00174209	0.00445944	0.00230879	0	0								0.795	50	50	100	100
0.567	0.797826	0.759354	0.717693	0.715622		0.567	0.0465773	0.00727525	0.0213798	0.00173818	0.00430216	0.00232262	0	0								0.805	100	100	NaN	0
0.568	0.800435	0.76233	0.718994	0.716843		0.568	0.0465189	0.0073565	0.0215836	0.00169917	0.00402521	0.00231932	0	0								0.815	66.6667	NaN	0	NaN
0.569	0.801304	0.764456	0.719861	0.71725		0.569	0.046645	0.00760436	0.0214894	0.00168008	0.00413248	0.00225517	0	0								0.825	100	100	100	NaN
0.57	0.803478	0.766582	0.722463	0.718877		0.57	0.0468312	0.00777698	0.0212263	0.00174551	0.00400188	0.00227609	0	0								0.835	100	NaN	100	100
0.571	0.806957	0.769133	0.725932	0.721318		0.571	0.0472091	0.00798839	0.0213515	0.00185224	0.00412875	0.0022795	0	0								0.845	100	50	NaN	0
0.572	0.807826	0.770833	0.727233	0.72498		0.572	0.0475193	0.00789696	0.0214871	0.00177686	0.0040684	0.00218355	0	0								0.855	NaN	NaN	100	100
0.573	0.80913	0.77466	0.730269	0.726607		0.573	0.0477321	0.00779452	0.0216759	0.00184038	0.00404319	0.00223864	0	0								0.865	NaN	NaN	NaN	NaN
0.574	0.81	0.776361	0.731136	0.726607		0.574	0.0476733	0.00776077	0.0215718	0.00199981	0.0042891	0.00217265	0	0								0.875	0	NaN	NaN	NaN
0.575	0.810435	0.779337	0.733304	0.728234		0.575	0.0480915	0.00779017	0.0216048	0.00206182	0.00449892	0.00228638	0	0								0.885	100	NaN	100	NaN
0.576	0.813043	0.781888	0.735906	0.730269		0.576	0.0484449	0.00772865	0.0217139	0.00205412	0.00452316	0.00221258	0	0								0.895	NaN	NaN	NaN	NaN
0.577	0.815217	0.784439	0.738508	0.734337		0.577	0.0484975	0.00773404	0.0215344	0.0021059	0.00442418	0.0021719	0	0								0.905	100	NaN	NaN	NaN
0.578	0.817391	0.78699	0.740676	0.736778		0.578	0.0484837	0.00762935	0.0214231	0.00223628	0.00437811	0.00205923	0	0								0.915	100	NaN	NaN	NaN
0.579	0.82087	0.789116	0.742411	0.738405		0.579	0.0487559	0.00758021	0.0219231	0.00224021	0.0043536	0.00202165	0	0								0.925	NaN	NaN	NaN	NaN
0.58	0.823478	0.792092	0.745013	0.739219		0.58	0.0487589	0.00762203	0.0222838	0.00229081	0.00426994	0.00199599	0	0								0.935	50	NaN	NaN	100
0.581	0.825217	0.792942	0.746748	0.741253		0.581	0.049025	0.00760361	0.0223472	0.00229613	0.00443346	0.00196876	0	0								0.945	NaN	0	100	NaN
0.582	0.825652	0.794218	0.748049	0.744508		0.582	0.0493288	0.0075767	0.0225569	0.00234775	0.00428754	0.00199414	0	0								0.955	NaN	NaN	0	NaN
0.583	0.826522	0.795068	0.751518	0.746949		0.583	0.0497938	0.00753617	0.0226622	0.00228516	0.00453004	0.00196184	0	0								0.965	NaN	NaN	NaN	100
0.584	0.827391	0.797619	0.753252	0.748983		0.584	0.0496219	0.00750534	0.0229885	0.00222618	0.00464689	0.00190235	0	0								0.975	NaN	100	NaN	NaN
0.585	0.828696	0.79932	0.756722	0.75061		0.585	0.049752	0.00751576	0.0230509	0.00220411	0.004515	0.00187932	0	0								0.985	100	NaN	NaN	NaN
0.586	0.831304	0.80017	0.759324	0.753458		0.586	0.0497866	0.00749779	0.0231039	0.00225371	0.00438739	0.00185993	0	0								0.995	NaN	NaN	NaN	0
0.587	0.832174	0.801871	0.761925	0.755492		0.587	0.0494121	0.00762308	0.0237728	0.00251677	0.00431641	0.00177806	0	0									Rat #14
0.588	0.833478	0.802296	0.762359	0.757526		0.588	0.0491282	0.00766682	0.0238573	0.00274755	0.00433604	0.00169656	0	0								RTs	s=1	s=0,5	s=0,25	s=0
0.589	0.835652	0.803997	0.764094	0.758747		0.589	0.0485698	0.00772447	0.0239529	0.00275773	0.00410605	0.00167967	0	0								0.305	50	70.3704	58.1395	60.8696
0.59	0.836957	0.806548	0.766262	0.759967		0.59	0.0481201	0.00774346	0.0239324	0.00274062	0.00409622	0.00162968	0	0								0.315	58.8235	50	56.4103	55.1724
0.591	0.837391	0.807823	0.767563	0.762408		0.591	0.0480321	0.00774688	0.0239258	0.0026774	0.00409247	0.00170403	0	0								0.325	64.7059	66.6667	57.4074	44.1176
0.592	0.837826	0.809099	0.76843	0.764443		0.592	0.0478221	0.00756966	0.024377	0.00271221	0.00457129	0.00166096	0	0								0.335	64.7059	68.1818	51.2195	42.5
0.593	0.838696	0.810799	0.770165	0.765256		0.593	0.0477341	0.00741551	0.0242411	0.00282101	0.00514424	0.00155611	0	0								0.345	75	63.8298	43.1818	46.5116
0.594	0.839565	0.81165	0.771466	0.76729		0.594	0.0479791	0.00743822	0.0240464	0.00294317	0.00480014	0.00149698	0	0								0.355	72.093	68	58.9286	49.1525
0.595	0.84087	0.81165	0.771466	0.770138		0.595	0.0479467	0.00746211	0.0235358	0.00296897	0.00474736	0.00161942	0	0								0.365	69.2308	62.5	51.6667	53.125
0.596	0.841304	0.81335	0.772767	0.772579		0.596	0.0476761	0.00738116	0.0238023	0.00295711	0.00490409	0.00160116	0	0								0.375	79.1667	76.3636	50	57.3529
0.597	0.841739	0.814626	0.774935	0.774614		0.597	0.0474259	0.00731765	0.023719	0.00311264	0.004912	0.00159122	0	0								0.385	82.1053	71.25	61.1111	51.7647
0.598	0.842174	0.816327	0.775802	0.77502		0.598	0.04746	0.0073671	0.0239781	0.00322484	0.00501657	0.00158636	0	0								0.395	86.3636	76.4151	56.4356	39.823
0.599	0.842609	0.817602	0.777971	0.776241		0.599	0.0475694	0.00742302	0.0243421	0.00341754	0.00519207	0.00152801	0	0								0.405	88.4615	82.3129	65.4206	47.5177
0.6	0.843043	0.818452	0.778838	0.778682		0.6	0.0471807	0.00740835	0.0243219	0.003653	0.00526881	0.00167575	0	0								0.415	92.3913	80.4878	62.1951	48.1013
0.601	0.843913	0.819303	0.781006	0.779902		0.601	0.0469192	0.00734514	0.0240236	0.00366947	0.00531449	0.00180531	0	0								0.425	95.7944	80.4124	69.7531	50.6173
0.602	0.845217	0.819728	0.781873	0.781937		0.602	0.0468153	0.00734787	0.0239396	0.00359978	0.004944	0.00185798	0	0								0.435	92.6829	82.5871	67.3797	49.4444
0.603	0.846087	0.821003	0.785343	0.783971		0.603	0.0474427	0.00736971	0.0240629	0.0038581	0.00458125	0.00178545	0	0								0.445	92.9412	79.6875	70.4403	49.3902
0.604	0.846522	0.823129	0.787077	0.784784		0.604	0.0470418	0.00741502	0.0240629	0.00397819	0.0039906	0.00173048	0	0								0.455	96.347	84.9057	70.8791	50.8287
0.605	0.84913	0.825255	0.789679	0.787225		0.605	0.0473455	0.00733821	0.0241488	0.00411399	0.00379597	0.00174328	0	0								0.465	96.2567	81.5642	67.3077	53.75
0.606	0.85087	0.826956	0.790546	0.788039		0.606	0.0472208	0.00717961	0.0237841	0.00412483	0.003598	0.00191197	0	0								0.475	91.2281	85.7143	75	52.3077
0.607	0.851739	0.828231	0.791414	0.788446		0.607	0.0474837	0.00716196	0.0237293	0.00419646	0.00387299	0.00206864	0	0								0.485	92.4138	79.8701	66.6667	50
0.608	0.852609	0.829932	0.792715	0.79048		0.608	0.0475276	0.00728568	0.0239002	0.00437476	0.00367013	0.00206979	0	0								0.495	92.5	85.6	71.2	49.6241
0.609	0.854783	0.830782	0.794016	0.792107		0.609	0.0473116	0.00726582	0.0241438	0.00449787	0.00399238	0.002055	0	0								0.505	95.1923	80.6452	65.8537	50
0.61	0.856087	0.832483	0.796618	0.792921		0.61	0.0472468	0.00733684	0.0240592	0.00473693	0.00419091	0.00206094	0	0								0.515	88.4615	85.0467	62.8319	53.7736
0.611	0.856957	0.833333	0.797485	0.794955		0.611	0.0469503	0.00731986	0.0239279	0.00471161	0.00457038	0.00203082	0	0								0.525	89.0244	77.451	66.6667	56.9892
0.612	0.85913	0.835034	0.798352	0.795362		0.612	0.0469816	0.00732751	0.0243979	0.00460529	0.00422771	0.00211974	0	0								0.535	89.7059	72.9412	73.5849	41.2371
0.613	0.86	0.836735	0.799219	0.797396		0.613	0.0466217	0.00728069	0.0245547	0.00459159	0.00394585	0.00209195	0	0								0.545	90.4762	87.0588	57.6471	44.3182
0.614	0.86	0.837585	0.80052	0.79821		0.614	0.0462412	0.00733157	0.0246837	0.00463812	0.00365655	0.00213925	0	0								0.555	92	84.1463	72	52.0548
0.615	0.86087	0.83801	0.802255	0.799837		0.615	0.0465337	0.00749895	0.0244776	0.00456366	0.00348654	0.00215596	0	0								0.565	91.2281	82.7586	65.3333	46.7532
0.616	0.861739	0.838435	0.805291	0.801058		0.616	0.046424	0.00744052	0.0246849	0.0045288	0.00321632	0.00211099	0	0								0.575	84.9057	72.2222	62.3188	53.3333
0.617	0.862609	0.840136	0.807025	0.802278		0.617	0.0465441	0.00761137	0.0250178	0.00436266	0.00298722	0.00214767	0	0								0.585	80.7692	51.2821	57.8125	51.6129
0.618	0.863913	0.840986	0.808326	0.803906		0.618	0.0469128	0.00762447	0.025093	0.00418814	0.00274797	0.00215936	0	0								0.595	90	83.3333	73.0769	54.5455
0.619	0.865652	0.842687	0.809627	0.80594		0.619	0.0474962	0.00754147	0.0258501	0.00430515	0.00248337	0.00223987	0	0								0.605	89.1892	65	55	69.4444
0.62	0.867826	0.844388	0.810928	0.808381		0.62	0.048408	0.0073947	0.0260862	0.00439191	0.00279139	0.00223725	0	0								0.615	88.4615	81.5789	66.6667	55.5556
0.621	0.868696	0.845663	0.811795	0.809601		0.621	0.0483649	0.00757631	0.0259974	0.00432577	0.00261277	0.00224956	0	0								0.625	92.3077	69.697	54.3478	47.9167
0.622	0.868696	0.848214	0.813964	0.811635		0.622	0.0483932	0.0077338	0.0257775	0.00434913	0.00294616	0.00215641	0	0								0.635	85	72	63.6364	63.4146
0.623	0.87087	0.849915	0.816132	0.812856		0.623	0.0485192	0.00767462	0.0258661	0.00435297	0.00345475	0.00214686	0	0								0.645	85.7143	68.9655	71.4286	57.8947
0.624	0.871739	0.85034	0.818734	0.815704		0.624	0.0483796	0.00769144	0.0255154	0.00428887	0.00359685	0.00212416	0	0								0.655	73.3333	88	56	33.3333
0.625	0.871739	0.850765	0.820035	0.817331		0.625	0.0485714	0.00754649	0.025282	0.00425967	0.00352707	0.00209281	0	0								0.665	78.9474	78.5714	69.5652	57.1429
0.626	0.872174	0.852466	0.823938	0.820179		0.626	0.0480074	0.00754491	0.0251406	0.00422269	0.00387104	0.00204199	0	0								0.675	60	72.2222	66.6667	60.8696
0.627	0.873913	0.855017	0.825239	0.8214		0.627	0.0479594	0.00760759	0.0259873	0.00413306	0.00366193	0.00191217	0	0								0.685	86.6667	84.2105	73.6842	66.6667
0.628	0.874783	0.856293	0.827407	0.82262		0.628	0.0483377	0.00757033	0.0257921	0.00416842	0.00434782	0.00193267	0	0								0.695	90.9091	91.6667	47.3684	36
0.629	0.875652	0.857568	0.830876	0.824247		0.629	0.0487761	0.00753938	0.0259223	0.00432549	0.00530751	0.00188313	0	0								0.705	90.9091	63.6364	66.6667	52.6316
0.63	0.876087	0.857993	0.831743	0.826282		0.63	0.0486293	0.00766447	0.0261673	0.00415186	0.00636833	0.00215236	0	0								0.715	63.6364	66.6667	43.75	44.4444
0.631	0.877826	0.860119	0.832611	0.828723		0.631	0.0488402	0.00787393	0.0263881	0.0041373	0.00627539	0.00225063	0	0								0.725	66.6667	25	38.4615	38.8889
0.632	0.87913	0.861395	0.833478	0.83035		0.632	0.0489882	0.00813269	0.0269213	0.00415247	0.00615899	0.0022396	0	0								0.735	85.7143	33.3333	60	28.5714
0.633	0.880435	0.86182	0.834345	0.83157		0.633	0.0490347	0.00819411	0.0271634	0.00405943	0.00587359	0.00222042	0	0								0.745	81.8182	66.6667	37.5	55.5556
0.634	0.881739	0.862245	0.836947	0.833198		0.634	0.0493898	0.00836014	0.0272611	0.00397542	0.00576118	0.00207505	0	0								0.755	50	44.4444	85.7143	42.8571
0.635	0.882174	0.863095	0.838682	0.836046		0.635	0.0492854	0.00845869	0.0273557	0.00386206	0.00588063	0.00218016	0	0								0.765	80	71.4286	50	57.1429
0.636	0.883043	0.86352	0.839115	0.836859		0.636	0.0496474	0.00872941	0.0273403	0.00385894	0.00577549	0.00210639	0	0								0.775	66.6667	100	44.4444	40
0.637	0.884348	0.864371	0.839549	0.837673		0.637	0.049762	0.00868324	0.0272956	0.00394346	0.00569562	0.00213994	0	0								0.785	85.7143	55.5556	83.3333	37.5
0.638	0.884783	0.864796	0.842585	0.838487		0.638	0.0494108	0.00860944	0.027133	0.004076	0.0060604	0.0021845	0	0								0.795	85.7143	100	66.6667	28.5714
0.639	0.885652	0.867347	0.843452	0.840521		0.639	0.0496167	0.00869503	0.0271612	0.00411861	0.00630906	0.00217617	0	0								0.805	100	100	50	30
0.64	0.886087	0.869048	0.846921	0.841741		0.64	0.0496232	0.0086555	0.0272625	0.00421315	0.00687003	0.00217099	0	0								0.815	50	33.3333	71.4286	25
0.641	0.886957	0.869473	0.847788	0.841741		0.641	0.0498101	0.00856542	0.0272263	0.0042131	0.00718216	0.00225617	0	0								0.825	100	100	50	33.3333
0.642	0.88913	0.872024	0.848656	0.843369		0.642	0.0508524	0.00844541	0.0271539	0.00419168	0.00727385	0.00219673	0	0								0.835	50	NaN	33.3333	100
0.643	0.89087	0.873299	0.849089	0.844589		0.643	0.0516166	0.00858917	0.0268877	0.00425204	0.00751393	0.00214319	0	0								0.845	100	33.3333	100	71.4286
0.644	0.892174	0.87415	0.849089	0.845403		0.644	0.0514735	0.00862375	0.0271597	0.00455559	0.00720327	0.00217839	0	0								0.855	100	66.6667	100	60
0.645	0.892609	0.874575	0.849957	0.847437		0.645	0.0513239	0.0087363	0.0267813	0.00460133	0.00760092	0.00211599	0	0								0.865	83.3333	100	60	66.6667
0.646	0.893913	0.875	0.850824	0.848657		0.646	0.0511263	0.0087594	0.0280223	0.00539269	0.00823777	0.00220648	0	0								0.875	50	50	0	33.3333
0.647	0.894783	0.876276	0.851258	0.848657		0.647	0.0515734	0.00901973	0.0274071	0.00541888	0.00811839	0.00220899	0	0								0.885	100	100	66.6667	50
0.648	0.896087	0.877126	0.852125	0.849471		0.648	0.0511445	0.00896291	0.0269935	0.00538705	0.00757324	0.00224769	0	0								0.895	0	NaN	100	66.6667
0.649	0.897391	0.878827	0.852992	0.851505		0.649	0.0509704	0.00905409	0.0267404	0.00531499	0.00709526	0.00222097	0	0								0.905	NaN	NaN	66.6667	80
0.65	0.898261	0.879677	0.853426	0.852726		0.65	0.0511506	0.00892187	0.0267088	0.00541011	0.00722949	0.00215716	0	0								0.915	100	0	NaN	0
0.651	0.90087	0.880527	0.854727	0.855167		0.651	0.0510119	0.00895684	0.0271085	0.00539449	0.00701155	0.00212123	0	0								0.925	100	0	100	50
0.652	0.901739	0.881378	0.855594	0.85598		0.652	0.0508526	0.00900647	0.0265666	0.00527492	0.00674696	0.00214748	0	0								0.935	100	0	33.3333	NaN
0.653	0.902174	0.882653	0.856461	0.856794		0.653	0.0506984	0.00908598	0.0262908	0.00534824	0.00691646	0.00225902	0	0								0.945	100	75	0	25
0.654	0.903913	0.884779	0.857762	0.857201		0.654	0.0503896	0.00903963	0.0265971	0.00525318	0.00694078	0.0022839	0	0								0.955	100	50	66.6667	50
0.655	0.904348	0.885204	0.85863	0.859235		0.655	0.0500021	0.00906972	0.026924	0.00516949	0.00649182	0.00232746	0	0								0.965	0	100	66.6667	50
0.656	0.904783	0.886054	0.862099	0.861676		0.656	0.0498054	0.00901385	0.026849	0.00507065	0.00623102	0.0023215	0	0								0.975	100	NaN	100	0
0.657	0.904783	0.887755	0.8634	0.863303		0.657	0.0492699	0.00903037	0.0271638	0.00500136	0.00589448	0.0022274	0	0								0.985	100	NaN	100	NaN
0.658	0.906522	0.88818	0.864701	0.86371		0.658	0.0493435	0.00902877	0.0273348	0.00494764	0.00551661	0.00218903	0	0								0.995	NaN	100	NaN	NaN
0.659	0.907391	0.889456	0.865134	0.865745		0.659	0.049374	0.00904079	0.0279355	0.00484266	0.00540641	0.00223412	0	0									Rat #15
0.66	0.907826	0.889881	0.865568	0.867372		0.66	0.0493154	0.00894554	0.0280358	0.00496878	0.00540555	0.0022301	0	0								RTs	s=1	s=0,5	s=0,25	s=0
0.661	0.91	0.890306	0.866869	0.868999		0.661	0.049631	0.00885744	0.0275824	0.00489203	0.00488449	0.0022612	0	0								0.305	42.5532	45.4545	54.5455	46.9388
0.662	0.91087	0.891156	0.866869	0.870627		0.662	0.0489248	0.00885695	0.0270659	0.00488686	0.00464284	0.00232677	0	0								0.315	62.9032	60.6061	47.3684	63.3803
0.663	0.911739	0.892857	0.867736	0.872254		0.663	0.0482929	0.00890171	0.0270054	0.00486087	0.00403846	0.00237885	0	0								0.325	77.193	57.5	56.0976	43.9024
0.664	0.913478	0.894133	0.869471	0.873068		0.664	0.0483813	0.00883657	0.0271816	0.00489019	0.0036996	0.00234588	0	0								0.335	84.6154	66.2791	59.7826	46.988
0.665	0.914348	0.894133	0.871639	0.873881		0.665	0.0484096	0.00888998	0.0268296	0.00501886	0.00324815	0.00236638	0	0								0.345	79.2208	63.9175	53.5714	55.2381
0.666	0.916087	0.894133	0.873374	0.874288		0.666	0.0483772	0.00899162	0.0262819	0.00497397	0.00331231	0.00230791	0	0								0.355	83.6207	66.3636	64.3478	51.3761
0.667	0.917826	0.894983	0.875108	0.874288		0.667	0.0481546	0.00907657	0.0265376	0.00514429	0.00318457	0.00232079	0	0								0.365	82.8025	73.7805	61.8056	41.5584
0.668	0.917826	0.894983	0.875108	0.875102		0.668	0.0480964	0.00906213	0.0263866	0.00508724	0.00329041	0.00228409	0	0								0.375	90.9091	67.8571	60.0939	46.1538
0.669	0.91913	0.895833	0.876409	0.875509		0.669	0.0481928	0.00917926	0.0264645	0.00512153	0.00307663	0.00228849	0	0								0.385	90.2222	67.5393	59.5349	44.4444
0.67	0.92	0.895833	0.877277	0.876322		0.67	0.0478047	0.00920511	0.0263262	0.00522676	0.00276401	0.00227728	0	0								0.395	95.5645	75.7322	60.6335	51.8349
0.671	0.92	0.897109	0.87771	0.878356		0.671	0.0472901	0.00922646	0.0266545	0.0053348	0.0030087	0.00234224	0	0								0.405	95.9259	79.0476	60.1852	54.0179
0.672	0.92	0.897534	0.878144	0.879577		0.672	0.0475916	0.00940097	0.0268086	0.00514334	0.00266706	0.00231202	0	0								0.415	96.8153	79.8419	60.9959	54.0179
0.673	0.920435	0.897534	0.879011	0.881204		0.673	0.0473872	0.00936362	0.0266375	0.00507606	0.00262087	0.00233231	0	0								0.425	93.9759	79.3651	73.7557	55.4622
0.674	0.921739	0.897534	0.879879	0.882425		0.674	0.047778	0.00939554	0.0264095	0.00511818	0.00230609	0.00227359	0	0								0.435	96.1415	84.5494	65.5022	46.7532
0.675	0.922609	0.897959	0.880746	0.882832		0.675	0.0478655	0.0094928	0.0266858	0.00503965	0.00315221	0.0021923	0	0								0.445	95.5224	87.3913	68.8995	52.7638
0.676	0.923478	0.89881	0.881613	0.883238		0.676	0.0477084	0.00942065	0.0267452	0.00498418	0.00347023	0.00218956	0	0								0.455	94.3478	84.7716	70.9845	45.7286
0.677	0.923913	0.899235	0.88248	0.884052		0.677	0.0485853	0.00939766	0.0275518	0.00531604	0.00309829	0.00214982	0	0								0.465	95.1923	84.2857	63.1579	51.6484
0.678	0.923913	0.89966	0.885082	0.885679		0.678	0.0492465	0.00949479	0.0272869	0.00538742	0.00292509	0.0021658	0	0								0.475	96.1538	84.9741	68.4211	51.6129
0.679	0.924348	0.900935	0.885082	0.886493		0.679	0.0495166	0.00946763	0.0271058	0.00534815	0.00253159	0.00215055	0	0								0.485	94.7368	80	71.1538	60.9023
0.68	0.924783	0.900935	0.885516	0.8869		0.68	0.0491256	0.00935584	0.0272934	0.00531417	0.00236101	0.00232054	0	0								0.495	94.2029	79.0698	63.4783	51.3514
0.681	0.925652	0.901786	0.886383	0.887714		0.681	0.0490186	0.00933863	0.0281782	0.00529792	0.00231786	0.00260031	0	0								0.505	91.3978	86.8852	71.0526	46.1538
0.682	0.926522	0.903061	0.886817	0.88812		0.682	0.0486809	0.0092522	0.0285522	0.0053335	0.00312946	0.00290016	0	0								0.515	88.6364	83.6735	67.4242	49.4253
0.683	0.927391	0.903061	0.888552	0.888934		0.683	0.0483931	0.00930142	0.0290071	0.00531151	0.0037131	0.00299456	0	0								0.525	91.1111	80.2083	70.1031	46.6019
0.684	0.928261	0.904337	0.889853	0.890155		0.684	0.0482808	0.00919978	0.0293014	0.00506093	0.00446485	0.003143	0	0								0.535	92.6471	83.3333	73.3333	46.5347
0.685	0.92913	0.905187	0.891154	0.890968		0.685	0.0482317	0.00929378	0.0297418	0.00493693	0.00485861	0.00330255	0	0								0.545	83.0769	82.4742	65.8333	57.0175
0.686	0.93	0.906037	0.892454	0.891782		0.686	0.0479984	0.00924829	0.030086	0.0047777	0.0048814	0.0034446	0	0								0.555	86.8852	75.5814	69.3069	52.2388
0.687	0.930435	0.906888	0.893322	0.892596		0.687	0.0480794	0.0091805	0.0300534	0.00500633	0.00479814	0.00343298	0	0								0.565	88.6792	83.9506	65.2174	59.4059
0.688	0.93087	0.907313	0.894189	0.893002		0.688	0.047784	0.00899476	0.0295423	0.00495786	0.00450079	0.00340629	0	0								0.575	90	78.4314	79.0123	56.3218
0.689	0.931304	0.907738	0.895056	0.894223		0.689	0.0474787	0.00887074	0.029451	0.00495221	0.00433946	0.00350518	0	0								0.585	91.4894	73.2394	70.4225	51.1364
0.69	0.931304	0.908163	0.895056	0.89463		0.69	0.0473386	0.0087348	0.0290767	0.00478328	0.00458683	0.00363749	0	0								0.595	95.4545	82.2222	62.5	49.2308
0.691	0.933478	0.908588	0.895924	0.896664		0.691	0.0476234	0.00871808	0.0290713	0.00475581	0.00453718	0.00377184	0	0								0.605	88.5714	77.551	70.3125	41.9355
0.692	0.933913	0.909014	0.895924	0.898291		0.692	0.0471925	0.00869048	0.0292074	0.00473884	0.0046306	0.00383667	0	0								0.615	90.3226	78.9474	67.3913	45.098
0.693	0.934783	0.909014	0.896357	0.898698		0.693	0.0467288	0.00862186	0.028913	0.00471622	0.004945	0.00389025	0	0								0.625	88	76.7442	70.7317	55.1724
0.694	0.937391	0.910289	0.896791	0.900325		0.694	0.0470938	0.00881728	0.0289266	0.00456341	0.00527352	0.0039976	0	0								0.635	93.5484	82	64.4444	45
0.695	0.937826	0.910289	0.897225	0.901139		0.695	0.0466607	0.00876306	0.0289343	0.00456288	0.00545425	0.00421656	0	0								0.645	81.8182	75	59.5238	52.7778
0.696	0.938696	0.910714	0.897225	0.901953		0.696	0.0463634	0.00871964	0.0288907	0.00454737	0.005529	0.00442223	0	0								0.655	100	64.2857	76.1905	42.8571
0.697	0.938696	0.91199	0.898092	0.90236		0.697	0.0469967	0.00910431	0.029313	0.00459769	0.00578145	0.00449781	0	0								0.665	85	88.8889	60.7143	47.619
0.698	0.93913	0.91199	0.898959	0.902766		0.698	0.0468536	0.00916465	0.0294446	0.00467851	0.00592151	0.00455723	0	0								0.675	80	52.1739	68	52.1739
0.699	0.93913	0.91369	0.898959	0.902766		0.699	0.0469875	0.00914209	0.029976	0.00455771	0.00574197	0.00467565	0	0								0.685	80	81.8182	79.1667	43.3333
0.7	0.939565	0.91369	0.900694	0.90358		0.7	0.0472144	0.00899391	0.0302802	0.00457031	0.00566936	0.00478092	0	0								0.695	100	77.7778	62.963	52.381
0.701	0.94	0.91369	0.900694	0.903987		0.701	0.0476154	0.00907791	0.0299649	0.00458683	0.0054304	0.00479334	0	0								0.705	66.6667	84.2105	60.8696	63.1579
0.702	0.94087	0.914116	0.901995	0.905207		0.702	0.0478904	0.00912525	0.029409	0.0045629	0.00572524	0.004774	0	0								0.715	100	50	64.7059	42.1053
0.703	0.94087	0.914966	0.902428	0.906021		0.703	0.04803	0.00892976	0.0291268	0.0044849	0.0054379	0.00483823	0	0								0.725	75	81.25	58.3333	50
0.704	0.942609	0.915391	0.902862	0.907242		0.704	0.0480109	0.00898403	0.0292645	0.00446165	0.00499434	0.00485912	0	0								0.735	100	53.8462	70	61.5385
0.705	0.942609	0.916241	0.903296	0.907648		0.705	0.0477576	0.0089419	0.0296205	0.00449329	0.00458364	0.0049252	0	0								0.745	100	42.8571	62.5	38.8889
0.706	0.943478	0.917942	0.904163	0.908462		0.706	0.0475721	0.00898941	0.0300804	0.00451791	0.00463306	0.00499386	0	0								0.755	100	71.4286	77.7778	55.5556
0.707	0.943913	0.918793	0.904597	0.909683		0.707	0.0475094	0.0089497	0.0303911	0.00462722	0.00420845	0.00511053	0	0								0.765	80	66.6667	50	53.8462
0.708	0.944348	0.919218	0.905464	0.91009		0.708	0.0472156	0.00900264	0.0306958	0.00475067	0.00406989	0.00516798	0	0								0.775	66.6667	33.3333	40	60
0.709	0.945217	0.919643	0.905464	0.910496		0.709	0.0464561	0.00895579	0.030581	0.00489562	0.00400242	0.00526174	0	0								0.785	71.4286	55.5556	60	50
0.71	0.945652	0.920918	0.906331	0.911717		0.71	0.0456318	0.00892344	0.0307777	0.00503326	0.00393635	0.00527419	0	0								0.795	66.6667	83.3333	85.7143	50
0.711	0.945652	0.921769	0.907632	0.912531		0.711	0.0454256	0.00898557	0.0312233	0.00527256	0.00419761	0.00536793	0	0								0.805	33.3333	83.3333	40	55.5556
0.712	0.945652	0.922619	0.907632	0.912531		0.712	0.0457296	0.00907893	0.0315641	0.00543528	0.00425756	0.00552025	0	0								0.815	100	80	37.5	66.6667
0.713	0.945652	0.923469	0.908066	0.912531		0.713	0.045497	0.00918151	0.0316776	0.00547509	0.00486849	0.00562495	0	0								0.825	100	80	60	75
0.714	0.945652	0.923469	0.908933	0.912531		0.714	0.0447771	0.00910085	0.0319818	0.00524608	0.00481164	0.00569611	0	0								0.835	100	100	50	0
0.715	0.946087	0.923895	0.909801	0.912531		0.715	0.0451659	0.0095662	0.0319463	0.00527192	0.00458674	0.0057528	0	0								0.845	66.6667	85.7143	66.6667	80
0.716	0.946087	0.92432	0.912402	0.912937		0.716	0.0448007	0.00962444	0.0318664	0.00520583	0.00451189	0.00586505	0	0								0.855	100	60	75	75
0.717	0.947391	0.925595	0.913703	0.914565		0.717	0.0448363	0.00974196	0.0318723	0.00526277	0.00494215	0.00596765	0	0								0.865	66.6667	66.6667	100	60
0.718	0.947391	0.92602	0.914137	0.914565		0.718	0.0452236	0.0101286	0.0313162	0.00522869	0.00499995	0.00615485	0	0								0.875	66.6667	0	75	0
0.719	0.948261	0.926446	0.915004	0.914972		0.719	0.0448625	0.01017	0.0308869	0.00517327	0.0045863	0.00614523	0	0								0.885	100	66.6667	0	25
0.72	0.94913	0.926871	0.915872	0.915785		0.72	0.0450856	0.0101951	0.0307796	0.00511197	0.00431801	0.00613909	0	0								0.895	50	0	33.3333	NaN
0.721	0.949565	0.927296	0.916739	0.917006		0.721	0.0448107	0.0104276	0.0303255	0.00527889	0.0041851	0.00623458	0	0								0.905	100	87.5	100	100
0.722	0.95	0.928146	0.916739	0.917819		0.722	0.0443935	0.0102909	0.0302665	0.00540905	0.00405002	0.00610819	0	0								0.915	0	NaN	NaN	75
0.723	0.95	0.928146	0.917606	0.918226		0.723	0.0439038	0.0102427	0.0305087	0.00563868	0.00362498	0.00612647	0	0								0.925	NaN	100	40	66.6667
0.724	0.95087	0.929847	0.91804	0.92026		0.724	0.0442734	0.0105895	0.0302654	0.00556312	0.00321332	0.00607131	0	0								0.935	100	NaN	0	NaN
0.725	0.951304	0.930272	0.918474	0.920667		0.725	0.0436075	0.0105428	0.0297414	0.00554736	0.00327756	0.00601392	0	0								0.945	100	75	100	100
0.726	0.952174	0.930697	0.918907	0.920667		0.726	0.0431714	0.0108009	0.0301243	0.00558979	0.00296195	0.00604725	0	0								0.955	50	100	100	0
0.727	0.952174	0.931973	0.919341	0.920667		0.727	0.0425177	0.0107821	0.0302555	0.00555837	0.00265947	0.00606553	0	0								0.965	50	NaN	100	NaN
0.728	0.952174	0.932398	0.920208	0.921074		0.728	0.0418024	0.0107876	0.0301752	0.0057118	0.00211519	0.00610695	0	0								0.975	NaN	100	33.3333	100
0.729	0.952609	0.933248	0.921509	0.921481		0.729	0.0412148	0.010762	0.0306152	0.0058358	0.00217225	0.00615058	0	0								0.985	NaN	NaN	0	0
0.73	0.952609	0.933248	0.921509	0.922295		0.73	0.0410883	0.010668	0.0308499	0.00581478	0.00196721	0.00626252	0	0								0.995	NaN	NaN	NaN	NaN
0.731	0.952609	0.934949	0.922376	0.923108		0.731	0.0406408	0.010521	0.0307599	0.00579635	0.00186917	0.00621298	0	0									Rat #3
0.732	0.953043	0.935374	0.92281	0.923515		0.732	0.0401077	0.0104292	0.03069	0.00590485	0.00166153	0.00615673	0	0								RTs	s=1	s=0,5	s=0,25	s=0
0.733	0.953913	0.935374	0.92281	0.923922		0.733	0.0395965	0.0104178	0.030604	0.00615842	0.00184007	0.00623483	0	0								0.305	0	60	14.2857	0
0.734	0.954348	0.935799	0.92281	0.924329		0.734	0.039495	0.010526	0.0301871	0.00618605	0.00228418	0.00613761	0	0								0.315	50	80	66.6667	66.6667
0.735	0.954348	0.935799	0.92281	0.925956		0.735	0.0394507	0.0105779	0.0297953	0.00623517	0.00218021	0.00603122	0	0								0.325	42.8571	55.5556	66.6667	42.8571
0.736	0.955217	0.936224	0.92281	0.92677		0.736	0.0397708	0.0104877	0.0294167	0.00611679	0.00218325	0.00598037	0	0								0.335	50	57.1429	55.5556	50
0.737	0.955652	0.936224	0.924111	0.927177		0.737	0.039793	0.0104338	0.0290803	0.00604508	0.00250329	0.00590656	0	0								0.345	70	90	57.1429	38.4615
0.738	0.956087	0.9375	0.925412	0.927177		0.738	0.0396819	0.0103737	0.0288413	0.00599746	0.00266607	0.0058876	0	0								0.355	62.5	75	66.6667	44.4444
0.739	0.956087	0.9375	0.925846	0.928397		0.739	0.0393151	0.0102579	0.0286648	0.00594853	0.00243725	0.00589613	0	0								0.365	86.6667	100	61.1111	66.6667
0.74	0.956522	0.938776	0.926279	0.929211		0.74	0.0388848	0.0101624	0.0284184	0.00592823	0.00244013	0.00593307	0	0								0.375	78.5714	71.4286	62.5	66.6667
0.741	0.956522	0.940051	0.926279	0.929618		0.741	0.0387867	0.010204	0.0286355	0.00576789	0.00190682	0.00593561	0	0								0.385	74.0741	86.6667	76.4706	50
0.742	0.957826	0.940476	0.926279	0.929618		0.742	0.0388593	0.0101187	0.0281969	0.00569765	0.00155016	0.00596176	0	0								0.395	85	77.7778	50	50
0.743	0.95913	0.941327	0.927147	0.930431		0.743	0.0386571	0.010056	0.0278661	0.00567803	0.00142548	0.00596503	0	0								0.405	94.2857	84.375	70.9677	47.3684
0.744	0.95913	0.941327	0.92758	0.932059		0.744	0.0382958	0.0100198	0.0280219	0.00564542	0.000908364	0.0059342	0	0								0.415	97.2973	93.1818	52.9412	41.0256
0.745	0.959565	0.941327	0.928448	0.932059		0.745	0.0381055	0.0101243	0.0280119	0.00571098	0.000894313	0.00609415	0	0								0.425	100	86.4865	72.549	59.0909
0.746	0.959565	0.942602	0.929315	0.932465		0.746	0.0383047	0.0102527	0.0284306	0.005778	0.000977842	0.00625214	0	0								0.435	90.411	80.7018	66.1017	45.1613
0.747	0.96	0.943878	0.930616	0.932465		0.747	0.0380896	0.0104043	0.0282301	0.00587936	0.00122981	0.00642857	0	0								0.445	100	86.8852	75	46.1538
0.748	0.96	0.944303	0.931483	0.932872		0.748	0.0380661	0.0104506	0.0279325	0.00588188	0.00163264	0.00635586	0	0								0.455	100	86.1538	69.8113	51.9231
0.749	0.96	0.944303	0.931917	0.932872		0.749	0.0381725	0.0106349	0.0279543	0.00600751	0.00152842	0.00628195	0	0								0.465	95.3846	85.4545	70.2128	58
0.75	0.96	0.945153	0.932784	0.933279		0.75	0.0377971	0.0106879	0.0272903	0.00605436	0.00152873	0.0062513	0	0								0.475	97.8723	88.8889	54.0541	59.1837
0.751	0.96	0.945578	0.933651	0.933279		0.751	0.0375527	0.010754	0.0268408	0.00616646	0.00164751	0.0061931	0	0								0.485	100	88.2353	59.1837	60
0.752	0.96	0.946854	0.934085	0.934906		0.752	0.0371417	0.0108298	0.0270628	0.00642981	0.00178388	0.00614033	0	0								0.495	92.3077	87.5	82.8571	50
0.753	0.96	0.946854	0.934519	0.934906		0.753	0.0368752	0.0109684	0.0266324	0.00652102	0.00180539	0.00612081	0	0								0.505	80.7692	90.4762	55	57.1429
0.754	0.96087	0.947704	0.93582	0.934906		0.754	0.0370174	0.011119	0.0261927	0.00662087	0.00186133	0.00621256	0	0								0.515	96	88.2353	67.8571	52.7778
0.755	0.961739	0.947704	0.93582	0.935313		0.755	0.037252	0.0112012	0.0257752	0.00673532	0.00179155	0.00630819	0	0								0.525	100	90.9091	69.5652	55.1724
0.756	0.961739	0.949405	0.93582	0.936534		0.756	0.0368609	0.0112555	0.0258392	0.00692975	0.00160406	0.00640614	0	0								0.535	92.3077	84.6154	55.5556	62.5
0.757	0.961739	0.949405	0.936687	0.937347		0.757	0.0366493	0.0112805	0.0255624	0.00709009	0.00119594	0.00637124	0	0								0.545	89.4737	94.4444	71.4286	57.8947
0.758	0.962174	0.949405	0.937121	0.937754		0.758	0.0364626	0.011256	0.0254222	0.00715438	0.000692453	0.00643005	0	0								0.555	89.4737	82.3529	66.6667	33.3333
0.759	0.962174	0.950255	0.937554	0.938161		0.759	0.0359592	0.0112016	0.0254952	0.00729854	0.000313585	0.00651621	0	0								0.565	91.6667	91.6667	72.7273	41.1765
0.76	0.963043	0.951105	0.938422	0.939382		0.76	0.035594	0.0111824	0.0254911	0.00732331	0.00110991	0.00672275	0	0								0.575	92.8571	83.3333	60	58.8235
0.761	0.963478	0.951105	0.938422	0.939382		0.761	0.0350348	0.0112849	0.0254149	0.00744097	0.00136241	0.00672706	0	0								0.585	100	100	63.6364	35.2941
0.762	0.964783	0.951531	0.939722	0.939382		0.762	0.0345627	0.0113068	0.0255695	0.00747382	0.000983966	0.00675851	0	0								0.595	100	92.3077	76.4706	45.4545
0.763	0.965652	0.951956	0.94059	0.939788		0.763	0.0342177	0.0113418	0.025334	0.00744265	0.000705631	0.00678887	0	0								0.605	83.3333	85.7143	77.7778	38.4615
0.764	0.966087	0.951956	0.941023	0.940195		0.764	0.033771	0.0113605	0.0249092	0.00740306	0.000558514	0.006933	0	0								0.615	77.7778	85.7143	62.5	42.8571
0.765	0.966522	0.952806	0.941457	0.941009		0.765	0.0334862	0.0114496	0.024435	0.00736091	0.000304654	0.0070235	0	0								0.625	75	100	57.1429	33.3333
0.766	0.966957	0.952806	0.941891	0.941416		0.766	0.0333773	0.0116725	0.0238064	0.00734038	-0.000115759	0.00708233	0	0								0.635	100	50	66.6667	60
0.767	0.966957	0.953656	0.942324	0.943043		0.767	0.0331406	0.0115215	0.0243827	0.00747479	-0.000655729	0.00715409	0	0								0.645	80	100	50	44.4444
0.768	0.966957	0.954082	0.942758	0.943043		0.768	0.0335058	0.0116783	0.024652	0.00735802	-0.00135815	0.00720776	0	0								0.655	100	100	33.3333	66.6667
0.769	0.967391	0.954932	0.942758	0.94345		0.769	0.0335427	0.0115795	0.0249984	0.00726847	-0.00203932	0.00726272	0	0								0.665	100	50	50	40
0.77	0.968261	0.954932	0.942758	0.94345		0.77	0.0333842	0.0115848	0.0247379	0.00727077	-0.00226067	0.00716082	0	0								0.675	80	100	66.6667	40
0.771	0.968696	0.955782	0.943192	0.944264		0.771	0.0332257	0.0116018	0.0254571	0.00736281	-0.00223934	0.00713312	0	0								0.685	100	75	33.3333	50
0.772	0.96913	0.956207	0.943625	0.946298		0.772	0.033163	0.0117444	0.0256719	0.007428	-0.00216432	0.00713516	0	0								0.695	100	100	75	NaN
0.773	0.969565	0.956207	0.944059	0.947111		0.773	0.0326925	0.0118076	0.0251754	0.00749184	-0.00225528	0.00710631	0	0								0.705	100	100	75	100
0.774	0.969565	0.956633	0.944493	0.947925		0.774	0.0323133	0.0118372	0.0249575	0.00753395	-0.00260899	0.00709992	0	0								0.715	100	75	100	100
0.775	0.969565	0.957058	0.944493	0.948332		0.775	0.0317229	0.0118435	0.0247769	0.00757004	-0.00290702	0.00708726	0	0								0.725	100	100	NaN	50
0.776	0.969565	0.957058	0.94536	0.948739		0.776	0.0315715	0.0119191	0.0245113	0.00762851	-0.00308212	0.00709944	0	0								0.735	100	100	50	25
0.777	0.97	0.957058	0.94536	0.948739		0.777	0.0315128	0.0120422	0.0242346	0.00770904	-0.0034171	0.00712429	0	0								0.745	100	NaN	100	33.3333
0.778	0.97	0.957483	0.94536	0.949146		0.778	0.0308538	0.0120829	0.0237626	0.00768645	-0.00340583	0.00727772	0	0								0.755	100	0	50	100
0.779	0.970435	0.957483	0.946227	0.950366		0.779	0.0302676	0.0121928	0.0240536	0.00803213	-0.00272177	0.00742532	0	0								0.765	100	NaN	NaN	50
0.78	0.970435	0.957483	0.946227	0.95118		0.78	0.029365	0.0122044	0.0243495	0.00826861	-0.00229068	0.0075383	0	0								0.775	NaN	100	0	0
0.781	0.971304	0.957908	0.946227	0.951587		0.781	0.0290137	0.0124087	0.0242488	0.00833022	-0.00209911	0.00763249	0	0								0.785	100	0	100	66.6667
0.782	0.971739	0.957908	0.946227	0.9524		0.782	0.028783	0.0125954	0.0244249	0.00842135	-0.00187169	0.00772188	0	0								0.795	0	100	100	100
0.783	0.971739	0.958759	0.947095	0.952807		0.783	0.0284372	0.0127914	0.0246379	0.00844926	-0.00199687	0.00771351	0	0								0.805	100	NaN	NaN	0
0.784	0.972609	0.958759	0.947962	0.952807		0.784	0.0285417	0.0130412	0.0246191	0.00872539	-0.00186453	0.00766913	0	0								0.815	100	NaN	100	NaN
0.785	0.972609	0.959609	0.949263	0.953621		0.785	0.029762	0.0133339	0.0246297	0.00895357	-0.00157285	0.00772442	0	0								0.825	100	NaN	100	NaN
0.786	0.973043	0.960459	0.95013	0.953621		0.786	0.0303791	0.0135056	0.0247418	0.00898648	-0.00169871	0.00777018	0	0								0.835	100	100	100	25
0.787	0.973043	0.96131	0.95013	0.954841		0.787	0.0309962	0.0137321	0.0254112	0.00909721	-0.00182456	0.00782129	0	0								0.845	NaN	NaN	0	NaN
0.788	0.973043	0.961735	0.950564	0.954841		0.788	0.0316194	0.0138843	0.0258474	0.00921668	-0.00201682	0.00781912	0	0								0.855	0	100	100	NaN
0.789	0.973478	0.961735	0.950564	0.954841		0.789	0.0313153	0.0139512	0.0263598	0.00936396	-0.00228946	0.00784237	0	0								0.865	100	100	NaN	0
0.79	0.973478	0.962585	0.950564	0.955655		0.79	0.0308011	0.014014	0.0261902	0.00934083	-0.00246971	0.00790258	0	0								0.875	NaN	NaN	NaN	NaN
0.791	0.973478	0.962585	0.950564	0.956469		0.791	0.0304372	0.0140769	0.0260453	0.00958577	-0.00259925	0.00796279	0	0								0.885	100	100	NaN	50
0.792	0.974348	0.96301	0.951431	0.957282		0.792	0.030355	0.0141379	0.0257483	0.00941375	-0.00232741	0.00804447	0	0								0.895	NaN	0	0	100
0.793	0.974783	0.96301	0.951431	0.958096		0.793	0.0302194	0.0141925	0.0254517	0.00930569	-0.00200512	0.00822444	0	0								0.905	100	NaN	NaN	NaN
0.794	0.974783	0.963435	0.952298	0.95891		0.794	0.030098	0.0142768	0.0253868	0.00924046	-0.00175215	0.00831584	0	0								0.915	100	100	NaN	NaN
0.795	0.974783	0.963861	0.952732	0.959723		0.795	0.029923	0.0143726	0.0251782	0.00921685	-0.00133163	0.00839988	0	0								0.925	100	NaN	100	NaN
0.796	0.975217	0.963861	0.952732	0.959723		0.796	0.0300466	0.0145515	0.0248706	0.0092131	-0.000734717	0.00859422	0	0								0.935	100	NaN	NaN	NaN
0.797	0.976087	0.963861	0.952732	0.96013		0.797	0.0299648	0.0147422	0.0249555	0.00927748	-0.000689483	0.00869169	0	0								0.945	100	NaN	NaN	0
0.798	0.976087	0.963861	0.952732	0.960944		0.798	0.0296245	0.0148315	0.02509	0.00939337	-0.000765787	0.00881293	0	0								0.955	NaN	NaN	0	NaN
0.799	0.976087	0.963861	0.953599	0.960944		0.799	0.0292658	0.0148295	0.0251073	0.00930168	-0.000218778	0.00902022	0	0								0.965	100	100	NaN	NaN
0.8	0.977391	0.964711	0.954467	0.961351		0.8	0.0287594	0.0148224	0.0252475	0.00936928	-0.000233708	0.00894691	0	0								0.975	100	0	NaN	0
0.801	0.977391	0.964711	0.955334	0.961351		0.801	0.0281977	0.0147893	0.025166	0.0091876	-0.000350861	0.00889064	0	0								0.985	NaN	NaN	NaN	NaN
0.802	0.977826	0.965136	0.956201	0.961351		0.802	0.0278575	0.0147776	0.0251252	0.00902335	-9.96357e-05	0.00901084	0	0								0.995	NaN	NaN	NaN	NaN
0.803	0.977826	0.965136	0.956635	0.961351		0.803	0.027753	0.014814	0.0251993	0.00898751	0.000326105	0.00922825	0	0									Rat #4
0.804	0.977826	0.965561	0.956635	0.961351		0.804	0.0275968	0.0148801	0.0250101	0.00898341	0.000751846	0.00945136	0	0								RTs	s=1	s=0,5	s=0,25	s=0
0.805	0.977826	0.965986	0.956635	0.961351		0.805	0.0275856	0.0149854	0.0250967	0.00894636	0.00139866	0.00965993	0	0								0.305	27.2727	37.5	85.7143	23.0769
0.806	0.977826	0.966412	0.957502	0.962164		0.806	0.0273942	0.0150065	0.0250845	0.00891109	0.00179201	0.00979568	0	0								0.315	62.5	62.5	58.8235	46.1538
0.807	0.977826	0.966837	0.957936	0.962164		0.807	0.0274925	0.0149985	0.02515	0.00888609	0.00208657	0.00993152	0	0								0.325	71.4286	75	50	58.3333
0.808	0.977826	0.967262	0.958369	0.962164		0.808	0.0275908	0.0149952	0.0252154	0.00888363	0.00252042	0.0100844	0	0								0.335	76.9231	60.8696	58.3333	45
0.809	0.978261	0.967262	0.958369	0.962164		0.809	0.0276896	0.0149963	0.0252641	0.00890968	0.00290513	0.0102487	0	0								0.345	68.75	55.5556	47.619	54.0541
0.81	0.978696	0.967262	0.958369	0.963385		0.81	0.0282168	0.0151007	0.025308	0.00887605	0.00321193	0.0103444	0	0								0.355	78.5714	83.3333	57.1429	42.8571
0.811	0.97913	0.967262	0.958803	0.963792		0.811	0.0285734	0.01512	0.0247691	0.00885876	0.00316586	0.0104713	0	0								0.365	86.1111	62.5	67.5	41.6667
0.812	0.97913	0.967262	0.95967	0.964199		0.812	0.0290551	0.0153304	0.0255129	0.00904275	0.00288199	0.0103923	0	0								0.375	90	80.5556	64.1026	50
0.813	0.97913	0.967262	0.95967	0.964199		0.813	0.0296838	0.0154893	0.0250385	0.00907949	0.00268614	0.0103275	0	0								0.385	94	82	66.6667	35
0.814	0.97913	0.967262	0.960104	0.965012		0.814	0.029172	0.0154672	0.0245926	0.0090424	0.00298975	0.0103847	0	0								0.395	97.561	81.25	63.1579	48.2143
0.815	0.97913	0.967262	0.960538	0.965012		0.815	0.0289371	0.0155196	0.0245039	0.00897124	0.00275468	0.0103269	0	0								0.405	98.0583	86.6667	73.4177	56.7568
0.816	0.97913	0.968112	0.960538	0.965419		0.816	0.0286942	0.0155128	0.0244749	0.00898674	0.00282233	0.0102654	0	0								0.415	97.7778	87.4016	77.0833	49.5413
0.817	0.97913	0.969388	0.960971	0.965419		0.817	0.0285947	0.0155937	0.0244616	0.00905037	0.0029544	0.0102833	0	0								0.425	96.4103	87.4074	77.0492	48.6486
0.818	0.979565	0.969388	0.960971	0.965419		0.818	0.0282794	0.0156003	0.0243807	0.00909002	0.00270052	0.0102284	0	0								0.435	98.6784	92.8144	75.3165	48.2014
0.819	0.979565	0.970238	0.961405	0.966233		0.819	0.0278813	0.0156102	0.0243539	0.00912665	0.00323203	0.0102352	0	0								0.445	99.2424	92.8962	81.4516	50.3817
0.82	0.979565	0.970238	0.961839	0.966233		0.82	0.0274604	0.0156185	0.0239978	0.00917933	0.00382678	0.0102736	0	0								0.455	98.8	90	76.7296	53.5484
0.821	0.979565	0.970663	0.961839	0.967046		0.821	0.0272358	0.0157025	0.0235191	0.00920804	0.00406664	0.0103272	0	0								0.465	99.1701	93.75	78.4722	56.6176
0.822	0.979565	0.970663	0.961839	0.967046		0.822	0.0271273	0.0158141	0.0229833	0.00924355	0.00418161	0.0104044	0	0								0.475	98.9691	91.8239	78.169	50.3597
0.823	0.979565	0.970663	0.962272	0.967046		0.823	0.0268599	0.0158542	0.0224958	0.00926495	0.00402405	0.0103369	0	0								0.485	98.7805	93.8776	79.5031	48.1203
0.824	0.98	0.971088	0.962706	0.967046		0.824	0.0265924	0.0158974	0.0220082	0.00929246	0.00386648	0.0102765	0	0								0.495	100	93.5252	79.562	47.8632
0.825	0.98	0.971088	0.96314	0.967046		0.825	0.0260832	0.0158569	0.0212679	0.00928523	0.00363938	0.0102786	0	0								0.505	96.0938	91.8033	76.0331	51.4286
0.826	0.98	0.971514	0.963573	0.967046		0.826	0.0255431	0.0157977	0.0206207	0.00935656	0.00359853	0.0103438	0	0								0.515	97.8947	91.8033	83.4646	47.1698
0.827	0.980435	0.971514	0.964441	0.967453		0.827	0.0251396	0.0157348	0.0199252	0.00944931	0.00349743	0.0104199	0	0								0.525	96.8421	89.5833	73.3333	62.3932
0.828	0.98087	0.971514	0.964874	0.967453		0.828	0.0247735	0.0156831	0.0196787	0.00957628	0.00330643	0.0104715	0	0								0.535	95.5556	94.382	81.0811	49.4845
0.829	0.98087	0.971939	0.966175	0.967453		0.829	0.0244175	0.0156864	0.0202465	0.00962618	0.00321626	0.0104361	0	0								0.545	95.4023	93.4579	79.8319	50
0.83	0.981304	0.972364	0.966175	0.967453		0.83	0.0240339	0.0156788	0.0203797	0.00968474	0.00312608	0.0104077	0	0								0.555	96.3415	91.3462	79.6117	47.9592
0.831	0.981304	0.972789	0.966175	0.968267		0.831	0.0235474	0.0157215	0.02147	0.00973101	0.00388892	0.0103619	0	0								0.565	98.8764	93.5484	82.4074	54.8673
0.832	0.981304	0.973639	0.966609	0.968674		0.832	0.0231577	0.0158172	0.02199	0.00960869	0.00461059	0.0103956	0	0								0.575	94.1176	92.2222	79.0698	59.7938
0.833	0.981739	0.973639	0.966609	0.968674		0.833	0.022709	0.0158711	0.0223028	0.00940499	0.00523993	0.0105183	0	0								0.585	97.0149	90.8163	76.1905	48.1481
0.834	0.981739	0.974065	0.966609	0.968674		0.834	0.0222604	0.0159266	0.0221519	0.0096047	0.00496907	0.0104522	0	0								0.595	93.75	90.8163	81.1765	55.6818
0.835	0.982174	0.97449	0.966609	0.968674		0.835	0.0217123	0.0160244	0.0219557	0.00982841	0.00494352	0.0103472	0	0								0.605	95.5556	92.3077	77.5	45.2381
0.836	0.982609	0.974915	0.966609	0.968674		0.836	0.0212449	0.0160904	0.0218557	0.0100133	0.00484294	0.0102883	0	0								0.615	93.0233	87.931	82.5	47.2527
0.837	0.982609	0.97534	0.967042	0.969081		0.837	0.0208554	0.0161574	0.0217243	0.0102105	0.0049831	0.0102547	0	0								0.625	97.2222	93.8776	77.9412	51.6667
0.838	0.982609	0.97619	0.96791	0.969487		0.838	0.0201246	0.0161924	0.0219956	0.0104509	0.00714124	0.0105755	0	0								0.635	92.5926	84.3137	81.6667	52.9412
0.839	0.982609	0.97619	0.96791	0.969894		0.839	0.0192957	0.0161789	0.0213794	0.0104513	0.00746948	0.0106144	0	0								0.645	100	90.6977	76.7857	50.8197
0.84	0.982609	0.97619	0.96791	0.969894		0.84	0.0184896	0.0161709	0.0207121	0.0104073	0.00739913	0.0105464	0	0								0.655	95	80.9524	76.5957	61.8182
0.841	0.983043	0.976616	0.96791	0.969894		0.841	0.0177154	0.01615	0.0202183	0.0103311	0.00710258	0.0105343	0	0								0.665	100	97.1429	62.7907	53.2258
0.842	0.983043	0.976616	0.96791	0.969894		0.842	0.0172117	0.016129	0.0197245	0.0102566	0.00680603	0.0105287	0	0								0.675	92.8571	95.4545	66.6667	44
0.843	0.983043	0.977041	0.96791	0.970301		0.843	0.0168381	0.0160449	0.0193532	0.0101813	0.00650948	0.0105295	0	0								0.685	100	87.0968	75.6757	37.8378
0.844	0.983043	0.977041	0.968343	0.970708		0.844	0.0165334	0.0159962	0.0191434	0.01022	0.00642097	0.0104999	0	0								0.695	90	95	78.7879	35.8974
0.845	0.983043	0.977466	0.968343	0.971522		0.845	0.0164246	0.0159376	0.0189602	0.0102704	0.0061381	0.0105168	0	0								0.705	66.6667	94.7368	73.0769	20
0.846	0.983043	0.977466	0.968343	0.971522		0.846	0.0159067	0.0158857	0.0191691	0.0101711	0.00600143	0.0105394	0	0								0.715	78.5714	50	65.3846	54.1667
0.847	0.983043	0.977466	0.968343	0.971928		0.847	0.015483	0.0158162	0.0195342	0.010266	0.00612526	0.0103696	0	0								0.725	100	78.5714	68.75	46.6667
0.848	0.983478	0.977466	0.968343	0.971928		0.848	0.0150771	0.0157518	0.0198993	0.0103816	0.00648902	0.0101613	0	0								0.735	66.6667	71.4286	76.1905	33.3333
0.849	0.983478	0.977466	0.969211	0.971928		0.849	0.014559	0.0156492	0.0203876	0.0103912	0.00665972	0.00995457	0	0								0.745	80	100	61.5385	53.3333
0.85	0.983478	0.977466	0.969644	0.972335		0.85	0.0142823	0.0155388	0.0208017	0.0104637	0.00633078	0.00982464	0	0								0.755	100	81.25	86.6667	54.5455
0.851	0.983913	0.977466	0.969644	0.972335		0.851	0.0136013	0.015437	0.0218606	0.0102327	0.00600414	0.00969482	0	0								0.765	100	100	70	40
0.852	0.983913	0.977466	0.969644	0.972335		0.852	0.0129204	0.0153357	0.0229195	0.010057	0.00567751	0.00956835	0	0								0.775	NaN	90	54.5455	60
0.853	0.983913	0.977891	0.970078	0.972335		0.853	0.012469	0.0152283	0.0234497	0.0103195	0.00519414	0.00947091	0	0								0.785	80	66.6667	54.5455	77.7778
0.854	0.983913	0.978741	0.970945	0.972335		0.854	0.0120176	0.0151237	0.0237345	0.0104586	0.00477746	0.00940151	0	0								0.795	75	87.5	66.6667	61.5385
0.855	0.983913	0.979167	0.971813	0.972335		0.855	0.0114361	0.0150853	0.0233722	0.0103979	0.00436078	0.00933595	0	0								0.805	100	85.7143	33.3333	66.6667
0.856	0.983913	0.980017	0.972246	0.972335		0.856	0.0108738	0.015173	0.0230876	0.0103357	0.00390642	0.00925286	0	0								0.815	100	100	66.6667	88.8889
0.857	0.983913	0.980867	0.972246	0.972335		0.857	0.0100036	0.015132	0.0246731	0.0104366	0.00356804	0.0091571	0	0								0.825	100	66.6667	60	60
0.858	0.984783	0.980867	0.972246	0.972335		0.858	0.00913347	0.0150913	0.026069	0.0108116	0.00322966	0.00906522	0	0								0.835	100	60	50	14.2857
0.859	0.985217	0.980867	0.972246	0.972335		0.859	0.00826332	0.0150509	0.0273486	0.0113889	0.00289128	0.00897732	0	0								0.845	100	100	50	33.3333
0.86	0.985217	0.980867	0.97268	0.972742		0.86	0.00786841	0.0148888	0.0273628	0.011253	0.00264793	0.00893221	0	0								0.855	100	50	66.6667	50
0.861	0.985217	0.981293	0.97268	0.973556		0.861	0.00749357	0.014723	0.027255	0.0111699	0.0021522	0.00892923	0	0								0.865	NaN	0	60	50
0.862	0.985652	0.981718	0.97268	0.974369		0.862	0.0072989	0.0145977	0.0273886	0.0111256	0.00165647	0.00892867	0	0								0.875	75	0	75	50
0.863	0.985652	0.981718	0.973114	0.975183		0.863	0.00715358	0.0144584	0.026814	0.0110189	0.00135285	0.00891224	0	0								0.885	NaN	50	50	60
0.864	0.986087	0.981718	0.973114	0.975183		0.864	0.00703497	0.0143354	0.0265038	0.011021	0.000753264	0.00886606	0	0								0.895	100	0	100	16.6667
0.865	0.986087	0.981718	0.973114	0.975183		0.865	0.00695231	0.0142047	0.0259516	0.0109193	0.000153673	0.00882115	0	0								0.905	100	0	0	66.6667
0.866	0.986087	0.981718	0.973114	0.975183		0.866	0.00686965	0.0140851	0.0253995	0.0108202	-0.000445917	0.00877753	0	0								0.915	100	100	0	50
0.867	0.986087	0.981718	0.973114	0.975183		0.867	0.006787	0.0139766	0.0248473	0.0107237	-0.00109109	0.00872174	0	0								0.925	100	NaN	66.6667	40
0.868	0.986087	0.982568	0.973547	0.97559		0.868	0.00622849	0.0137893	0.024029	0.01069	-0.000855871	0.00893576	0	0								0.935	100	100	100	40
0.869	0.986522	0.982993	0.974848	0.97559		0.869	0.00570791	0.013611	0.0232372	0.0106566	-0.000819181	0.00904198	0	0								0.945	NaN	NaN	75	100
0.87	0.986522	0.982993	0.974848	0.97559		0.87	0.005748	0.0134355	0.0224264	0.0106843	-0.000967805	0.00902678	0	0								0.955	100	NaN	100	NaN
0.871	0.986522	0.983418	0.975282	0.976404		0.871	0.00578809	0.0132662	0.0215794	0.0107095	-0.00132712	0.0090107	0	0								0.965	100	NaN	100	25
0.872	0.986957	0.983418	0.975716	0.977624		0.872	0.00586972	0.0131705	0.0207542	0.0107072	-0.00143727	0.00899639	0	0								0.975	0	NaN	0	0
0.873	0.986957	0.983844	0.97745	0.977624		0.873	0.00559459	0.0129991	0.0200365	0.0107111	-0.00161801	0.00900148	0	0								0.985	100	NaN	40	100
0.874	0.986957	0.983844	0.97745	0.978438		0.874	0.00531946	0.01283	0.0192986	0.0107096	-0.00179876	0.00901161	0	0								0.995	NaN	100	100	0
0.875	0.987391	0.984269	0.97745	0.978438		0.875	0.00510255	0.0127251	0.018574	0.0107089	-0.00207843	0.00901837	0	0									Rat #5
0.876	0.987391	0.984694	0.97745	0.978438		0.876	0.00488565	0.0126234	0.0178494	0.0107089	-0.0023581	0.00902882	0	0								RTs	s=1	s=0,5	s=0,25	s=0
0.877	0.987826	0.984694	0.977884	0.978845		0.877	0.00455457	0.0124719	0.0172275	0.0107566	-0.00272332	0.00900553	0	0								0.305	63.6364	50	50	66.6667
0.878	0.988261	0.984694	0.977884	0.979251		0.878	0.00513717	0.0125037	0.0165588	0.0108059	-0.00247271	0.00909263	0	0								0.315	75	50	44.4444	60
0.879	0.988261	0.984694	0.977884	0.980065		0.879	0.00509906	0.0123969	0.0158194	0.0108822	-0.00194895	0.00916941	0	0								0.325	91.6667	61.5385	57.1429	40
0.88	0.988261	0.985119	0.978317	0.980065		0.88	0.00509912	0.012316	0.0151575	0.0109599	-0.00123407	0.00927717	0	0								0.335	77.7778	54.5455	72.7273	76.9231
0.881	0.988261	0.985119	0.978317	0.980065		0.881	0.0051663	0.0122429	0.01475	0.0109454	-0.000949342	0.00944444	0	0								0.345	88.8889	73.3333	73.3333	41.6667
0.882	0.988261	0.985544	0.978317	0.980065		0.882	0.00507898	0.0122641	0.0148382	0.0106254	-0.000664615	0.00964775	0	0								0.355	78.5714	37.5	56.25	40
0.883	0.988261	0.985969	0.978751	0.980065		0.883	0.00499165	0.0123016	0.0149265	0.0103208	-0.000379887	0.00988489	0	0								0.365	77.4194	61.1111	73.6842	60
0.884	0.988261	0.986395	0.980052	0.980065		0.884	0.00435604	0.0122167	0.0161167	0.0107057	-0.000575491	0.00992417	0	0								0.375	81.8182	55	50	44.4444
0.885	0.988261	0.986395	0.980052	0.980065		0.885	0.00373194	0.0121367	0.0159609	0.0103708	-0.00077295	0.010001	0	0								0.385	95.3488	72.2222	67.6471	34.4828
0.886	0.988696	0.986395	0.980486	0.980472		0.886	0.00310784	0.0120599	0.0158051	0.0100512	-0.000970408	0.0100835	0	0								0.395	95	80.4878	65.625	47.5
0.887	0.988696	0.986395	0.980919	0.981286		0.887	0.00244557	0.0119766	0.0155718	0.0097505	-0.00142937	0.0101281	0	0								0.405	97.5904	79.0323	58.6207	55.3846
0.888	0.988696	0.986395	0.980919	0.981286		0.888	0.00203692	0.0119091	0.0152816	0.00948485	-0.00184465	0.0101629	0	0								0.415	98.0769	78.7037	65.625	56.7568
0.889	0.988696	0.986395	0.980919	0.981286		0.889	0.00162826	0.0118463	0.0146128	0.00951591	-0.00228578	0.010193	0	0								0.425	96.0938	77.7778	63.4409	48.913
0.89	0.98913	0.986395	0.981353	0.981692		0.89	0.00130912	0.0117917	0.0139439	0.0095513	-0.0027269	0.0102268	0	0								0.435	92.1569	81.1594	64.557	48.6842
0.891	0.98913	0.986395	0.981787	0.982506		0.891	0.00100405	0.0116619	0.0133139	0.00957454	-0.00283623	0.0102664	0	0								0.445	95.7447	84.2105	72.8571	48.6486
0.892	0.98913	0.98682	0.98222	0.982913		0.892	0.000698982	0.0115356	0.0130134	0.00959023	-0.00315414	0.0103066	0	0								0.455	91.1392	75.8065	71.4286	50.8475
0.893	0.98913	0.98682	0.98222	0.983727		0.893	0.000393915	0.0114129	0.0122664	0.00953931	-0.00350868	0.010354	0	0								0.465	96.3636	79.0698	77.5	62.7907
0.894	0.989565	0.98682	0.983088	0.984133		0.894	0.000369587	0.0113643	0.0115194	0.00949169	-0.0036925	0.0104079	0	0								0.475	90.2439	80	63.6364	34.0909
0.895	0.989565	0.98682	0.983088	0.984947		0.895	9.63898e-05	0.0112537	0.0107723	0.00944742	-0.00403291	0.0104619	0	0								0.485	100	92.8571	59.375	53.3333
0.896	0.989565	0.987245	0.983088	0.985354		0.896	-0.000114634	0.0111703	0.010249	0.00940231	-0.00436506	0.0105214	0	0								0.495	95.8333	76.6667	72.7273	43.4783
0.897	0.989565	0.98767	0.983521	0.985354		0.897	-0.000325658	0.011091	0.00958883	0.00936372	-0.00459226	0.0105844	0	0								0.505	90.9091	70.5882	65.2174	32
0.898	0.989565	0.98767	0.984389	0.985761		0.898	-0.000467936	0.0110335	0.009112	0.00933766	-0.00482684	0.0105478	0	0								0.515	86.9565	83.3333	57.1429	44
0.899	0.99	0.98767	0.984389	0.986168		0.899	-0.000331606	0.0110498	0.00854827	0.00931559	-0.00516636	0.010513	0	0								0.525	77.7778	67.6471	69.2308	40
0.9	0.99	0.98767	0.984822	0.986168		0.9	-0.000384173	0.0110498	0.00823666	0.0092995	-0.00555148	0.0104728	0	0								0.535	92.3077	78.2609	64.8649	33.3333
0.901	0.99	0.988095	0.984822	0.986574		0.901	-0.000511757	0.0110268	0.00795622	0.00931278	-0.00586549	0.0104531	0	0								0.545	100	70	69.2308	42.8571
0.902	0.99	0.988095	0.984822	0.986574		0.902	-0.000482472	0.0110473	0.00748057	0.00932683	-0.00620254	0.0104504	0	0								0.555	54.5455	76.4706	57.1429	42.1053
0.903	0.99	0.988095	0.984822	0.986574		0.903	-0.000453187	0.0110725	0.00700491	0.00934512	-0.00624042	0.0104635	0	0								0.565	83.3333	60	62.5	61.5385
0.904	0.990435	0.988095	0.984822	0.986574		0.904	-0.000423902	0.0111023	0.00652925	0.00936762	-0.00652459	0.0104678	0	0								0.575	100	88.2353	44.4444	50
0.905	0.99087	0.988095	0.985256	0.986981		0.905	-0.000394617	0.0111367	0.00605359	0.0093943	-0.00680876	0.010475	0	0								0.585	100	70.5882	57.1429	11.7647
0.906	0.99087	0.98852	0.985256	0.987388		0.906	-0.000522201	0.0111345	0.00593087	0.00943527	-0.00716862	0.0104831	0	0								0.595	75	50	78.5714	33.3333
0.907	0.99087	0.988946	0.985256	0.987388		0.907	-0.00057422	0.0111565	0.00558584	0.00947427	-0.00743395	0.0104914	0	0								0.605	66.6667	76.4706	70	58.3333
0.908	0.991304	0.988946	0.98569	0.987795		0.908	-0.000960563	0.0110935	0.00504959	0.00949264	-0.00783579	0.0104997	0	0								0.615	85.7143	80	37.5	40
0.909	0.991304	0.988946	0.986123	0.987795		0.909	-0.00142247	0.0110148	0.00450531	0.00951317	-0.00827778	0.0105131	0	0								0.625	50	87.5	45.4545	62.5
0.91	0.991304	0.989371	0.986557	0.987795		0.91	-0.00196989	0.010936	0.00411963	0.00963928	-0.00862588	0.0105567	0	0								0.635	60	72.7273	70	50
0.911	0.991304	0.989371	0.986557	0.987795		0.911	-0.00251732	0.0108611	0.00375584	0.00976595	-0.00897398	0.0106057	0	0								0.645	83.3333	75	62.5	40
0.912	0.991304	0.989796	0.986557	0.987795		0.912	-0.00306474	0.0107903	0.00339205	0.00989434	-0.00932207	0.0106601	0	0								0.655	85.7143	66.6667	76.9231	60
0.913	0.991304	0.989796	0.986557	0.987795		0.913	-0.00319503	0.0109041	0.00314122	0.0100965	-0.00970426	0.0107127	0	0								0.665	33.3333	42.8571	80	57.1429
0.914	0.991304	0.990221	0.986557	0.988202		0.914	-0.00332531	0.0110332	0.00289038	0.0103015	-0.0100864	0.0107709	0	0								0.675	20	62.5	83.3333	58.3333
0.915	0.991304	0.990221	0.986557	0.988202		0.915	-0.00343423	0.0111816	0.00263948	0.0105093	-0.0103628	0.0108317	0	0								0.685	66.6667	75	83.3333	66.6667
0.916	0.991304	0.990221	0.986557	0.988202		0.916	-0.00386933	0.0111337	0.00213364	0.0105333	-0.0106391	0.0108988	0	0								0.695	33.3333	100	66.6667	80
0.917	0.991739	0.990646	0.986557	0.988202		0.917	-0.00430443	0.0110897	0.00154293	0.01055	-0.0109781	0.0110158	0	0								0.705	NaN	100	42.8571	50
0.918	0.991739	0.990646	0.986557	0.988202		0.918	-0.00464189	0.011054	0.000952228	0.010569	-0.0112773	0.0111451	0	0								0.715	100	66.6667	33.3333	55.5556
0.919	0.991739	0.991071	0.987858	0.989015		0.919	-0.00481467	0.0110205	0.000673969	0.0105274	-0.0117225	0.011212	0	0								0.725	100	60	83.3333	42.8571
0.92	0.991739	0.991071	0.987858	0.989015		0.92	-0.00485616	0.0110171	0.00032543	0.0104889	-0.0123279	0.0112783	0	0								0.735	50	100	100	80
0.921	0.992609	0.991497	0.987858	0.989422		0.921	-0.00506802	0.0109966	-0.000147736	0.0104225	-0.0127798	0.0112398	0	0								0.745	33.3333	50	50	75
0.922	0.992609	0.991497	0.987858	0.989422		0.922	-0.00543255	0.0109495	-0.000519725	0.0103818	-0.0125565	0.0110315	0	0								0.755	33.3333	33.3333	57.1429	0
0.923	0.992609	0.992347	0.987858	0.989422		0.923	-0.00582248	0.0109167	-0.000953617	0.0103619	-0.0120248	0.0108713	0	0								0.765	100	100	66.6667	100
0.924	0.992609	0.992772	0.987858	0.989829		0.924	-0.00606503	0.0109568	-0.00138751	0.0103555	-0.0116932	0.0107117	0	0								0.775	100	0	75	25
0.925	0.992609	0.992772	0.988291	0.989829		0.925	-0.00630757	0.0110023	-0.00197483	0.0103375	-0.0109471	0.0105749	0	0								0.785	33.3333	0	75	100
0.926	0.992609	0.992772	0.988725	0.990236		0.926	-0.00659367	0.01103	-0.0025399	0.0103306	-0.010827	0.0105103	0	0								0.795	NaN	NaN	50	33.3333
0.927	0.993043	0.992772	0.988725	0.990236		0.927	-0.00671453	0.0110778	-0.00290834	0.0103331	-0.0110364	0.0104499	0	0								0.805	50	NaN	66.6667	100
0.928	0.993043	0.993197	0.989159	0.990236		0.928	-0.0069333	0.0110837	-0.00327678	0.0103484	-0.0112458	0.0103918	0	0								0.815	50	NaN	NaN	0
0.929	0.993043	0.993197	0.989159	0.990236		0.929	-0.00711629	0.0111103	-0.00335615	0.010548	-0.0114218	0.0103394	0	0								0.825	100	100	0	100
0.93	0.993043	0.993197	0.989592	0.990643		0.93	-0.00729929	0.0111407	-0.00343552	0.01076	-0.0117512	0.0103993	0	0								0.835	66.6667	0	66.6667	66.6667
0.931	0.993043	0.993197	0.989592	0.990643		0.931	-0.00680606	0.0124926	-0.00364928	0.0122747	-0.00430937	0.00793896	0	0								0.845	100	66.6667	0	NaN
0.932	0.993043	0.993197	0.990026	0.99105		0.932	-0.00708788	0.0125442	-0.00390759	0.0123348	-0.00424233	0.00783445	0	0								0.855	NaN	100	NaN	0
0.933	0.993043	0.993197	0.990026	0.991456		0.933	-0.00736969	0.0126009	-0.0041659	0.0124074	-0.00432606	0.00774109	0	0								0.865	NaN	NaN	0	0
0.934	0.993043	0.993197	0.990026	0.991863		0.934	-0.00756099	0.0127003	-0.00442421	0.0124923	-0.00457601	0.00764715	0	0								0.875	100	NaN	100	NaN
0.935	0.993913	0.993197	0.990026	0.991863		0.935	-0.00769574	0.0128106	-0.00466317	0.012591	-0.00470628	0.00754984	0	0								0.885	NaN	100	NaN	100
0.936	0.993913	0.993197	0.99046	0.991863		0.936	-0.00806743	0.0128349	-0.00452731	0.0124587	-0.00473628	0.00746731	0	0								0.895	0	NaN	NaN	50
0.937	0.993913	0.993622	0.99046	0.992677		0.937	-0.00843912	0.0128618	-0.00439145	0.012343	-0.00476629	0.00739179	0	0								0.905	0	100	0	100
0.938	0.993913	0.993622	0.990893	0.992677		0.938	-0.00886737	0.0128843	-0.00427495	0.0122433	-0.00480368	0.00732402	0	0								0.915	NaN	100	0	100
0.939	0.993913	0.993622	0.990893	0.992677		0.939	-0.00938613	0.012872	-0.00379362	0.0123671	-0.00484107	0.00726367	0	0								0.925	0	0	0	NaN
0.94	0.993913	0.993622	0.990893	0.993084		0.94	-0.0100013	0.0128458	-0.00399861	0.0121657	-0.0048362	0.00717159	0	0								0.935	0	50	100	0
0.941	0.993913	0.994473	0.991327	0.993897		0.941	-0.0106729	0.0128101	-0.00304821	0.0120735	-0.0047825	0.00708168	0	0								0.945	NaN	50	NaN	NaN
0.942	0.993913	0.994473	0.991327	0.993897		0.942	-0.0109717	0.0128197	-0.00326216	0.0118778	-0.00475744	0.00699929	0	0								0.955	NaN	NaN	100	NaN
0.943	0.994783	0.994473	0.991327	0.993897		0.943	-0.0104034	0.0127957	-0.00277685	0.0115511	-0.00484595	0.00694761	0	0								0.965	100	100	0	100
0.944	0.994783	0.994473	0.991761	0.993897		0.944	-0.0101957	0.0126972	-0.0023459	0.011149	-0.00481981	0.0068825	0	0								0.975	100	NaN	0	50
0.945	0.994783	0.994473	0.991761	0.993897		0.945	-0.00998795	0.0126148	-0.00191494	0.010755	-0.00479367	0.00682421	0	0								0.985	0	NaN	NaN	NaN
0.946	0.994783	0.994473	0.992194	0.993897		0.946	-0.00978024	0.0125487	-0.00148399	0.0103702	-0.00476753	0.0067729	0	0								0.995	100	NaN	NaN	50
0.947	0.995217	0.994473	0.993062	0.994304		0.947	-0.00957254	0.0124993	-0.00105304	0.0099957	-0.00474139	0.00672875	0	0									Rat #7
0.948	0.995217	0.994898	0.993062	0.994304		0.948	-0.00970118	0.012383	-0.000443776	0.00964296	-0.00482965	0.00669768	0	0								RTs	s=1	s=0,5	s=0,25	s=0
0.949	0.995217	0.994898	0.993062	0.994304		0.949	-0.00982983	0.0122774	0.000165485	0.00930032	-0.00491792	0.00667533	0	0								0.305	74.0741	52.8302	53.4884	39.6552
0.95	0.995217	0.995323	0.993495	0.994304		0.95	-0.00988621	0.0122067	0.000774746	0.00896895	-0.00500991	0.00666213	0	0								0.315	87.6923	65.4545	54.5455	52.9412
0.951	0.995217	0.995323	0.993929	0.994304		0.951	-0.00994259	0.0121467	0.00138401	0.00865014	-0.00510191	0.0066578	0	0								0.325	90.4762	67.3077	78	40.5405
0.952	0.995217	0.995748	0.993929	0.994304		0.952	-0.0100155	0.0120958	0.00199327	0.00834533	-0.0051939	0.00666235	0	0								0.335	90.4762	79.3651	64.5161	44.0678
0.953	0.995217	0.995748	0.993929	0.994304		0.953	-0.00997922	0.0120668	0.00271225	0.00805067	-0.00788404	0.00693332	0	0								0.345	87.3563	76	59.6154	51.4706
0.954	0.995217	0.995748	0.993929	0.994304		0.954	-0.00994295	0.0120481	0.00343123	0.00776883	-0.00797621	0.00691664	0	0								0.355	88.8889	77.551	62.069	47.8788
0.955	0.995217	0.995748	0.993929	0.994304		0.955	-0.00990668	0.0120397	0.00415021	0.00750123	-0.00806838	0.0069064	0	0								0.365	97.0732	74.359	60	49.5146
0.956	0.995652	0.996173	0.993929	0.994304		0.956	-0.00987042	0.0120416	0.00486919	0.00724947	-0.00816055	0.0069026	0	0								0.375	94.1406	86.5169	63.7037	49.0975
0.957	0.995652	0.996173	0.993929	0.994711		0.957	-0.00986673	0.0120496	0.00515747	0.00696624	-0.00825063	0.00683543	0	0								0.385	96.4143	87.3077	73.2075	44.6494
0.958	0.995652	0.996599	0.994363	0.994711		0.958	-0.00986546	0.0120658	0.00534024	0.00668251	-0.00800391	0.00672736	0	0								0.395	96.5385	80.0766	72.6368	49.5833
0.959	0.995652	0.997024	0.994363	0.994711		0.959	-0.0098837	0.0120886	0.00632738	0.00720908	-0.00829918	0.00751031	0	0								0.405	97.8799	83.105	74.1935	50.2924
0.96	0.995652	0.997024	0.994363	0.994711		0.96	-0.00990194	0.0121199	0.00670885	0.00687815	-0.00759783	0.00735248	0	0								0.415	98	92.2222	73.1884	52.349
0.961	0.996087	0.997024	0.994796	0.994711		0.961	-0.00992018	0.0121598	0.00369065	0.00647042	-0.00689647	0.00720981	0	0								0.425	95.9016	88.6179	73.1183	46.9027
0.962	0.996087	0.997024	0.994796	0.994711		0.962	-0.00993841	0.0122081	0.00416032	0.00610471	-0.00619512	0.00708321	0	0								0.435	100	88.0952	70.6667	53.0303
0.963	0.996087	0.997874	0.99523	0.994711		0.963	-0.0100289	0.0122442	0.00462999	0.00574994	-0.00498454	0.00689724	0	0								0.445	100	84	73.1343	51.9231
0.964	0.996087	0.997874	0.99523	0.995525		0.964	-0.0101194	0.0122895	0.00509966	0.00540827	-0.00377397	0.00674106	0	0								0.455	100	87.2727	66.6667	56.7568
0.965	0.996087	0.997874	0.99523	0.995525		0.965	-0.0102439	0.0123399	0.00624274	0.00516731	-0.00297154	0.00660998	0	0								0.465	94.2857	81.4815	72.5	57.1429
0.966	0.996087	0.998724	0.99523	0.995932		0.966	-0.0102598	0.0124114	0.00704337	0.00506982	-0.00257195	0.00651149	0	0								0.475	95	89.1892	72.9167	40
0.967	0.996087	0.998724	0.995663	0.995932		0.967	-0.0134579	0.0137339	0.00673937	0.00484596	-0.00250929	0.00637921	0	0								0.485	96.1538	91.4286	74.1935	44
0.968	0.996087	0.998724	0.995663	0.996338		0.968	-0.0128179	0.0140886	0.00643536	0.00464347	-0.00266265	0.0062583	0	0								0.495	92.8571	68.4211	41.6667	51.6129
0.969	0.996087	0.998724	0.996097	0.996745		0.969	-0.0132277	0.0141204	0.00613136	0.00446523	-0.00274142	0.00615419	0	0								0.505	77.7778	90.625	65.625	50
0.97	0.996087	0.998724	0.996531	0.997152		0.97	-0.0137348	0.014147	0.00792714	0.00445931	-0.00298603	0.00598814	0	0								0.515	93.75	80	70.3704	73.6842
0.971	0.996087	0.998724	0.996531	0.997152		0.971	-0.0142419	0.0141829	0.00631011	0.00607482	-0.00339153	0.00583115	0	0								0.525	80	59.0909	63.6364	46.6667
0.972	0.996087	0.998724	0.996964	0.997966		0.972	-0.0160135	0.0163641	0.00808252	0.00764424	-0.00326627	0.00659922	0	0								0.535	90	66.6667	46.6667	60
0.973	0.996522	0.998724	0.997398	0.998373		0.973	-0.0185168	0.0192992	0.00708252	0.00764424	-0.00305139	0.00629581	0	0								0.545	83.3333	100	71.4286	66.6667
0.974	0.996957	0.998724	0.997398	0.998373		0.974	0.00187447	0.00484529	0.013335	0.0046043	-0.00254145	0.00935304	0	0								0.555	87.5	72.7273	71.4286	69.2308
0.975	0.996957	0.998724	0.997398	0.998373		0.975	0.0013329	0.0048915	0.0124439	0.00449534	-0.00248318	0.00884292	0	0								0.565	80	81.8182	75	61.5385
0.976	0.997391	0.998724	0.997398	0.998373		0.976	0.000791324	0.00494543	0.0115529	0.00438638	-0.0024249	0.008347	0	0								0.575	83.3333	66.6667	70	64.2857
0.977	0.997391	0.998724	0.997398	0.998373		0.977	0.000249751	0.00500684	0.0106618	0.00427742	-0.00236663	0.00786796	0	0								0.585	100	87.5	80	57.1429
0.978	0.997391	0.998724	0.997398	0.998373		0.978	7.31221e-05	0.00490736	0.00977081	0.00416846	-0.00913668	0.00406658	0	0								0.595	100	100	70	50
0.979	0.997391	0.998724	0.997832	0.998373		0.979	-0.000103507	0.00481869	0.00887977	0.0040595	-0.00872564	0.00366295	0	0								0.605	100	75	25	55.5556
0.98	0.997826	0.998724	0.997832	0.998373		0.98	-0.000280136	0.00474144	0.00798873	0.00395054	-0.00831461	0.00336364	0	0								0.615	60	77.7778	83.3333	44.4444
0.981	0.997826	0.998724	0.997832	0.998373		0.981	-0.000456764	0.00467618	0.00709769	0.00384158	-0.00790358	0.00319808	0	0								0.625	100	100	66.6667	60
0.982	0.997826	0.998724	0.997832	0.998373		0.982	-0.000633393	0.0046234	0.00620665	0.00373262	-0.00749255	0.00318719	0	0								0.635	100	75	75	0
0.983	0.997826	0.99915	0.997832	0.998373		0.983	-0.00480921	0.00316716	0.00531561	0.00362366	-0.00708151	0.00333248	0	0								0.645	100	0	40	66.6667
0.984	0.998261	0.99915	0.997832	0.998779		0.984	-0.00486763	0.00337754	0.00442457	0.0035147	-0.00613659	0.00619299	0	0								0.655	NaN	80	50	75
0.985	0.998696	0.99915	0.998265	0.999186		0.985	-0.00205298	0.00111092	0.00342457	0.0035147	-0.00580936	0.0064543	0	0								0.665	100	83.3333	100	0
0.986	0.998696	0.99915	0.998699	0.999186		0.986	-0.00197682	0.00108919	0.00292907	0.0030102	-0.0049019	0.00613539	0	0								0.675	50	100	50	50
0.987	0.998696	0.99915	0.999133	0.999186		0.987	-0.00190066	0.00110352	0.00243358	0.00250569	-0.00399445	0.00581648	0	0								0.685	NaN	50	100	66.6667
0.988	0.99913	0.99915	0.999133	0.999186		0.988	-0.00182451	0.00115256	0.00193809	0.00200118	-0.00308699	0.00549757	0	0								0.695	100	100	100	50
0.989	0.99913	0.99915	0.999133	0.999186		0.989	-0.002658	0.00143956	0.00144259	0.00149667	-0.00217954	0.00517866	0	0								0.705	66.6667	50	100	50
0.99	0.99913	0.99915	0.999133	0.999186		0.99	-0.00253194	0.00177328	0.0009471	0.000992168	-0.00206635	0.00406548	0	0								0.715	NaN	50	NaN	100
0.991	0.99913	0.999575	0.999133	0.999186		0.991	-0.00240588	0.00210699	0.000451607	0.000487661	-0.00195317	0.00295229	0	0								0.725	NaN	100	100	50
0.992	0.99913	0.999575	0.999133	0.999186		0.992	-0.00227982	0.00244071	-4.38866e-05	1.68458e-05	-0.00183999	0.00183911	0	0								0.735	100	NaN	50	66.6667
0.993	0.99913	0.999575	0.999133	0.999186		0.993	-0.00492817	0	-3.33065e-05	1.52793e-05	-0.00122672	0.00122602	0	0								0.745	NaN	0	0	0
0.994	0.99913	1	0.999566	0.999186		0.994	-0.00513583	0	-3.64394e-05	0	-0.000613446	0.00061292	0	0								0.755	50	100	0	100
0.995	0.999565	1	1	1		0.995	NaN		-2.42929e-05	0	-3.50263e-07	0	0	0								0.765	0	100	NaN	0
0.996	0.999565	1	1	1		0.996	NaN						0	0								0.775	NaN	100	100	100
0.997	0.999565	1	1	1		0.997	NaN						0	0								0.785	0	NaN	0	NaN
0.998	0.999565	1	1	1		0.998	NaN															0.795	NaN	100	50	50
0.999	1	1	1	1		0.999	NaN															0.805	0	NaN	50	NaN
1	1	1	1	1		1	NaN															0.815	100	50	0	NaN
																						0.825	NaN	100	NaN	50
							Rat #11 cdf															0.835	100	100	100	0
						RTs	s=1	s=0,5	s=0,25	s=0												0.845	NaN	NaN	0	NaN
						0.3	0	0.00042517	0.000867303	0.000406835												0.855	NaN	NaN	NaN	0
						0.301	0.000869565	0.00085034	0.000867303	0.000406835												0.865	NaN	NaN	100	NaN
						0.302	0.000869565	0.00127551	0.00130095	0.000406835												0.875	NaN	100	NaN	NaN
						0.303	0.00217391	0.00170068	0.00173461	0.00081367												0.885	NaN	NaN	NaN	NaN
						0.304	0.0026087	0.00212585	0.00173461	0.0012205												0.895	NaN	NaN	100	NaN
						0.305	0.00304348	0.00212585	0.00260191	0.0012205												0.905	NaN	NaN	0	100
						0.306	0.00347826	0.00297619	0.00260191	0.00203417												0.915	NaN	100	NaN	100
						0.307	0.00521739	0.0042517	0.00346921	0.00244101												0.925	NaN	NaN	100	100
						0.308	0.00565217	0.0042517	0.00346921	0.00284784												0.935	NaN	NaN	NaN	100
						0.309	0.00608696	0.00510204	0.00390286	0.00366151												0.945	NaN	NaN	0	NaN
						0.31	0.0073913	0.00637755	0.00477016	0.00447518												0.955	NaN	NaN	NaN	NaN
						0.311	0.00782609	0.00680272	0.00563747	0.00528885												0.965	0	0	NaN	NaN
						0.312	0.00869565	0.00722789	0.00607112	0.00569569												0.975	NaN	NaN	66.6667	NaN
						0.313	0.00913043	0.0085034	0.00650477	0.00610252												0.985	100	NaN	100	NaN
						0.314	0.00956522	0.00892857	0.00780572	0.00691619												0.995	0	NaN	NaN	NaN
						0.315	0.01	0.00935374	0.00910668	0.0081367													Rat #9
						0.316	0.01	0.0102041	0.00954033	0.00854353												RTs	s=1	s=0,5	s=0,25	s=0
						0.317	0.0104348	0.0106293	0.00954033	0.00895037												0.305	68.0556	54.1667	48.4076	46.0526
						0.318	0.0117391	0.0119048	0.00997398	0.00976404												0.315	59.8837	59.4937	59.3583	52.9762
						0.319	0.0147826	0.0123299	0.0108413	0.0109845												0.325	69.0058	59.7765	61.4035	45.7831
						0.32	0.0152174	0.0127551	0.0117086	0.012205												0.335	69.2771	63.8743	59.4444	47.1795
						0.321	0.0152174	0.0131803	0.0117086	0.0130187												0.345	75.2747	69.9507	56.422	48.2353
						0.322	0.0152174	0.0131803	0.0121422	0.0138324												0.355	79.5349	68.0851	63.3188	47.4419
						0.323	0.0156522	0.0136054	0.0121422	0.0138324												0.365	81.6594	73.6364	59.292	45.9716
						0.324	0.0165217	0.014881	0.0134432	0.0142392												0.375	86.8687	73.6842	61.5702	54.717
						0.325	0.0169565	0.0153061	0.0143105	0.0146461												0.385	85.7143	76.5957	62.7358	48.1283
						0.326	0.0169565	0.0161565	0.0151778	0.0146461												0.395	90.8629	80.1242	64	57.1429
						0.327	0.0173913	0.0170068	0.0169124	0.0162734												0.405	88.2022	85.3147	60.9929	55.3191
						0.328	0.0178261	0.0178571	0.0169124	0.0170871												0.415	89.2857	83.4711	59.6774	50
						0.329	0.0191304	0.0191327	0.0173461	0.0183076												0.425	89.6104	79.5775	66.0377	40.8
						0.33	0.02	0.019983	0.0173461	0.0191212												0.435	97	85.1351	70.7865	47.5
						0.331	0.0204348	0.0204082	0.0195143	0.0199349												0.445	90.099	79.4872	63.0137	45.1613
						0.332	0.0221739	0.0212585	0.0195143	0.0211554												0.455	91.6667	90.4762	78.8732	50.8475
						0.333	0.0234783	0.0221088	0.0195143	0.0219691												0.465	88.3333	85.2459	73.5294	47.2727
						0.334	0.0243478	0.0233844	0.019948	0.0235964												0.475	92.4528	84	79.5455	48.0769
						0.335	0.0265217	0.0246599	0.0216826	0.0240033												0.485	97.619	58.9744	69.4444	41.3793
						0.336	0.0269565	0.0255102	0.0225499	0.0252238												0.495	88.8889	68.5714	73.6842	52.9412
						0.337	0.0286957	0.0255102	0.0242845	0.0260374												0.505	75.7576	85.7143	66.6667	32.1429
						0.338	0.03	0.0276361	0.0260191	0.0268511												0.515	88.8889	85.1852	66.6667	48
						0.339	0.0313043	0.0289116	0.0264527	0.0276648												0.525	86.9565	80	82.7586	68.1818
						0.34	0.0321739	0.0297619	0.0264527	0.0288853												0.535	100	84	75	51.8519
						0.341	0.0330435	0.0301871	0.0264527	0.0292921												0.545	93.75	76.6667	75	46.1538
						0.342	0.0347826	0.0323129	0.0294883	0.0305126												0.555	66.6667	63.1579	65.2174	50
						0.343	0.0352174	0.0335884	0.0307892	0.0317331												0.565	87.5	90.4762	76.5957	56.5217
						0.344	0.0352174	0.0352891	0.0320902	0.0325468												0.575	92.5926	85.1852	79.3103	37.5
						0.345	0.036087	0.0365646	0.0346921	0.0337673												0.585	100	89.6552	72.4138	60.8696
						0.346	0.0378261	0.0365646	0.0355594	0.034581												0.595	100	84.2105	55.1724	42.1053
						0.347	0.0395652	0.0391156	0.0368604	0.0358015												0.605	60	83.3333	71.4286	40.7407
						0.348	0.0395652	0.039966	0.0377277	0.0378356												0.615	90.9091	82.7586	77.7778	45
						0.349	0.0408696	0.0403912	0.0394623	0.0390561												0.625	100	94.1176	71.875	47.0588
						0.35	0.0426087	0.0408163	0.0398959	0.0402766												0.635	100	66.6667	66.6667	50
						0.351	0.0443478	0.0433673	0.0411969	0.0402766												0.645	75	70	72.7273	35.2941
						0.352	0.0443478	0.045068	0.0437988	0.0406835												0.655	100	66.6667	69.2308	46.6667
						0.353	0.0456522	0.0467687	0.0450997	0.0427177												0.665	80	81.8182	62.5	57.1429
						0.354	0.0473913	0.0471939	0.0477016	0.0431245												0.675	75	80	75	75
						0.355	0.0482609	0.0471939	0.048569	0.044345												0.685	83.3333	66.6667	70	50
						0.356	0.0495652	0.0488946	0.048569	0.0451587												0.695	100	100	50	50
						0.357	0.0504348	0.0493197	0.0498699	0.0459723												0.705	80	100	75	66.6667
						0.358	0.0521739	0.0522959	0.0503036	0.0471928												0.715	75	50	0	25
						0.359	0.0534783	0.0548469	0.0520382	0.0484133												0.725	75	66.6667	66.6667	50
						0.36	0.0565217	0.0569728	0.0546401	0.0504475												0.735	50	100	62.5	50
						0.361	0.0586957	0.0582483	0.0563747	0.0520749												0.745	100	100	50	100
						0.362	0.0608696	0.0586735	0.0568083	0.0524817												0.755	50	0	100	75
						0.363	0.0621739	0.059949	0.0581093	0.0545159												0.765	100	100	100	66.6667
						0.364	0.063913	0.0625	0.0602775	0.0545159												0.775	100	33.3333	50	0
						0.365	0.0647826	0.0642007	0.0624458	0.0557364												0.785	NaN	0	66.6667	0
						0.366	0.0678261	0.0671769	0.0637467	0.0561432												0.795	NaN	100	100	33.3333
						0.367	0.0708696	0.0684524	0.0667823	0.0614321												0.805	50	0	100	100
						0.368	0.0726087	0.0688776	0.0685169	0.0626526												0.815	NaN	NaN	0	100
						0.369	0.0743478	0.0714286	0.0706852	0.0642799												0.825	100	NaN	75	NaN
						0.37	0.0765217	0.0739796	0.0719861	0.0667209												0.835	NaN	0	NaN	100
						0.371	0.0786957	0.0769558	0.0737207	0.0687551												0.845	66.6667	100	NaN	0
						0.372	0.0808696	0.0786565	0.0784909	0.0724166												0.855	NaN	100	NaN	100
						0.373	0.0821739	0.0820578	0.0806592	0.0740439												0.865	50	NaN	NaN	100
						0.374	0.083913	0.0858844	0.0836947	0.0772986												0.875	100	NaN	100	0
						0.375	0.0856522	0.087585	0.085863	0.078926												0.885	0	NaN	NaN	NaN
						0.376	0.0878261	0.0892857	0.0884649	0.0825875												0.895	NaN	NaN	100	NaN
						0.377	0.0926087	0.0922619	0.093235	0.0854353												0.905	NaN	NaN	NaN	NaN
						0.378	0.0956522	0.0939626	0.0958369	0.0882832												0.915	0	NaN	100	NaN
						0.379	0.0995652	0.0969388	0.0988725	0.0903173												0.925	0	NaN	NaN	NaN
						0.38	0.103043	0.100765	0.101908	0.0931652												0.935	100	NaN	NaN	100
						0.381	0.105652	0.102466	0.104076	0.0980472												0.945	NaN	NaN	NaN	NaN
						0.382	0.108696	0.104592	0.107546	0.100488												0.955	100	100	100	NaN
						0.383	0.113043	0.108844	0.109714	0.103336												0.965	NaN	NaN	NaN	NaN
						0.384	0.116522	0.11182	0.111448	0.106184												0.975	100	NaN	0	0
						0.385	0.11913	0.11352	0.112749	0.107811												0.985	66.6667	NaN	NaN	NaN
						0.386	0.124348	0.116071	0.113183	0.112286												0.995	NaN	NaN	NaN	NaN
						0.387	0.126522	0.118197	0.116219	0.115948
						0.388	0.129565	0.122024	0.11882	0.118389
						0.389	0.133913	0.125425	0.121856	0.119609
						0.39	0.136522	0.127551	0.124458	0.121644
						0.391	0.13913	0.131378	0.127493	0.124491
						0.392	0.141304	0.136905	0.129662	0.128153
						0.393	0.145217	0.139456	0.133131	0.130187
						0.394	0.148261	0.143707	0.134432	0.133442
						0.395	0.152174	0.146684	0.137901	0.13629
						0.396	0.156087	0.149235	0.142238	0.140765
						0.397	0.161739	0.151786	0.147441	0.142799
						0.398	0.166087	0.153912	0.151778	0.146461
						0.399	0.168261	0.158588	0.156982	0.150936
						0.4	0.174348	0.160714	0.161752	0.153784
						0.401	0.179565	0.164116	0.165221	0.157852
						0.402	0.184783	0.166667	0.169124	0.16192
						0.403	0.18913	0.171344	0.171292	0.166395
						0.404	0.195217	0.175595	0.174761	0.170464
						0.405	0.198696	0.180697	0.178664	0.174939
						0.406	0.202609	0.185374	0.181266	0.17738
						0.407	0.206957	0.188776	0.183868	0.179821
						0.408	0.21	0.192602	0.187337	0.183483
						0.409	0.213478	0.197704	0.189506	0.187144
						0.41	0.217391	0.202381	0.195143	0.190806
						0.411	0.221304	0.207058	0.198612	0.194874
						0.412	0.226087	0.210884	0.202082	0.196908
						0.413	0.230435	0.215561	0.206418	0.200976
						0.414	0.233478	0.218112	0.212489	0.205452
						0.415	0.238696	0.222364	0.215091	0.211961
						0.416	0.243478	0.22449	0.21856	0.216843
						0.417	0.24913	0.227041	0.221162	0.221725
						0.418	0.251739	0.229592	0.225932	0.228234
						0.419	0.254348	0.235119	0.228534	0.231082
						0.42	0.26	0.240646	0.234172	0.235964
						0.421	0.266522	0.242772	0.237641	0.239626
						0.422	0.26913	0.250425	0.241977	0.240846
						0.423	0.273043	0.257228	0.246314	0.244508
						0.424	0.277826	0.261054	0.247615	0.248169
						0.425	0.282174	0.264881	0.251518	0.253865
						0.426	0.288261	0.269133	0.255854	0.25712
						0.427	0.292609	0.273384	0.261058	0.261188
						0.428	0.295217	0.278061	0.265395	0.263629
						0.429	0.302174	0.283163	0.268864	0.266884
						0.43	0.305217	0.290816	0.271899	0.270952
						0.431	0.309565	0.294218	0.27667	0.275427
						0.432	0.314348	0.298469	0.280139	0.279496
						0.433	0.320435	0.304422	0.285343	0.283971
						0.434	0.324783	0.309949	0.287944	0.28926
						0.435	0.33087	0.314626	0.294016	0.294955
						0.436	0.335652	0.318878	0.297051	0.300244
						0.437	0.33913	0.32398	0.300954	0.303092
						0.438	0.342609	0.327381	0.30399	0.305533
						0.439	0.348261	0.332908	0.305724	0.309601
						0.44	0.352609	0.33631	0.30876	0.314483
						0.441	0.35913	0.341412	0.312663	0.3214
						0.442	0.36087	0.346514	0.315265	0.323434
						0.443	0.366087	0.35034	0.320035	0.325468
						0.444	0.37	0.356718	0.324371	0.328723
						0.445	0.372609	0.361395	0.329575	0.332384
						0.446	0.376957	0.366497	0.33608	0.335232
						0.447	0.385652	0.375	0.341717	0.338893
						0.448	0.393043	0.377976	0.347788	0.342148
						0.449	0.400435	0.383929	0.352559	0.347437
						0.45	0.404783	0.38818	0.356028	0.351505
						0.451	0.41	0.390306	0.359931	0.355167
						0.452	0.417826	0.397959	0.367303	0.359235
						0.453	0.422174	0.404337	0.369905	0.364117
						0.454	0.427826	0.407313	0.373807	0.367779
						0.455	0.43087	0.409014	0.37771	0.37144
						0.456	0.436087	0.414116	0.380746	0.375102
						0.457	0.441739	0.417942	0.382914	0.382018
						0.458	0.448696	0.422619	0.388985	0.386493
						0.459	0.453043	0.428997	0.392888	0.392596
						0.46	0.458261	0.431122	0.396357	0.397884
						0.461	0.462174	0.43665	0.40026	0.402766
						0.462	0.467391	0.441752	0.404163	0.406428
						0.463	0.469565	0.446003	0.406331	0.409683
						0.464	0.473043	0.451105	0.408933	0.413344
						0.465	0.48	0.454932	0.412836	0.417819
						0.466	0.485217	0.457483	0.419341	0.421888
						0.467	0.49	0.459184	0.423244	0.425956
						0.468	0.494783	0.462585	0.427147	0.430024
						0.469	0.496957	0.464711	0.434085	0.433279
						0.47	0.501304	0.466412	0.437554	0.438161
						0.471	0.505652	0.469813	0.443625	0.443043
						0.472	0.511304	0.47619	0.444926	0.447111
						0.473	0.516957	0.480867	0.447095	0.453214
						0.474	0.519565	0.484694	0.452732	0.457282
						0.475	0.524783	0.490646	0.456635	0.462571
						0.476	0.530435	0.496173	0.459237	0.465826
						0.477	0.534783	0.5	0.462706	0.46786
						0.478	0.536957	0.502126	0.46791	0.473149
						0.479	0.54	0.505952	0.470512	0.47681
						0.48	0.546957	0.509354	0.473114	0.483727
						0.481	0.55087	0.514031	0.476583	0.489015
						0.482	0.556087	0.517007	0.479618	0.49227
						0.483	0.558696	0.520408	0.483521	0.497152
						0.484	0.563043	0.522959	0.48699	0.499186
						0.485	0.567391	0.527211	0.491327	0.504475
						0.486	0.569565	0.530187	0.494796	0.50895
						0.487	0.573913	0.534439	0.497832	0.511798
						0.488	0.577391	0.53784	0.500867	0.513426
						0.489	0.583913	0.542517	0.50477	0.515053
						0.49	0.58913	0.544643	0.506505	0.519121
						0.491	0.593043	0.54932	0.512142	0.523596
						0.492	0.598696	0.551871	0.514744	0.524817
						0.493	0.603043	0.555272	0.520382	0.527258
						0.494	0.610435	0.558673	0.522116	0.530919
						0.495	0.612609	0.563776	0.525152	0.53336
						0.496	0.617826	0.565901	0.529922	0.536615
						0.497	0.621739	0.570153	0.533391	0.53987
						0.498	0.626957	0.571429	0.539462	0.541497
						0.499	0.63	0.574405	0.542931	0.545159
						0.5	0.633913	0.577381	0.545967	0.5476
						0.501	0.636522	0.581633	0.54987	0.551668
						0.502	0.63913	0.584609	0.551171	0.553702
						0.503	0.642174	0.587585	0.553773	0.558584
						0.504	0.645217	0.592262	0.557676	0.562246
						0.505	0.648696	0.594813	0.55941	0.565907
						0.506	0.654348	0.596939	0.56418	0.569162
						0.507	0.656522	0.59949	0.567216	0.57201
						0.508	0.66087	0.602466	0.569384	0.574044
						0.509	0.664348	0.605017	0.57242	0.577299
						0.51	0.666522	0.607568	0.575889	0.58096
						0.511	0.667826	0.608844	0.579358	0.582181
						0.512	0.671304	0.61352	0.582394	0.584622
						0.513	0.673478	0.616497	0.584128	0.586656
						0.514	0.677391	0.619898	0.588031	0.590317
						0.515	0.68	0.622024	0.593669	0.592758
						0.516	0.683913	0.62585	0.595837	0.595199
						0.517	0.686957	0.629252	0.598005	0.59642
						0.518	0.689565	0.631803	0.600607	0.598861
						0.519	0.693043	0.635204	0.602775	0.603336
						0.52	0.696087	0.638605	0.605377	0.605777
						0.521	0.698696	0.641156	0.607979	0.609032
						0.522	0.701739	0.643707	0.610147	0.612286
						0.523	0.706957	0.646684	0.614484	0.613507
						0.524	0.710435	0.650085	0.616219	0.615541
						0.525	0.713478	0.654337	0.619254	0.617168
						0.526	0.715652	0.655612	0.62229	0.619609
						0.527	0.71913	0.658588	0.626193	0.621644
						0.528	0.722609	0.659864	0.628794	0.623271
						0.529	0.725652	0.661565	0.631396	0.624085
						0.53	0.728261	0.665391	0.633565	0.628153
						0.531	0.729565	0.670493	0.634866	0.62978
						0.532	0.731739	0.673044	0.640503	0.633442
						0.533	0.733913	0.676446	0.643539	0.635476
						0.534	0.734783	0.678571	0.646574	0.637917
						0.535	0.735652	0.679422	0.648309	0.638324
						0.536	0.735652	0.681973	0.650477	0.64402
						0.537	0.738261	0.686224	0.651778	0.646461
						0.538	0.74	0.689201	0.653079	0.647681
						0.539	0.742174	0.693878	0.655681	0.651749
						0.54	0.745217	0.695578	0.657849	0.65419
						0.541	0.746522	0.698129	0.660017	0.657038
						0.542	0.751304	0.704082	0.661752	0.659072
						0.543	0.752609	0.704932	0.665221	0.66192
						0.544	0.754783	0.707908	0.666522	0.663548
						0.545	0.756087	0.711735	0.669124	0.667616
						0.546	0.75913	0.715986	0.670859	0.66965
						0.547	0.761739	0.717687	0.67216	0.672091
						0.548	0.763043	0.722364	0.674761	0.674532
						0.549	0.765217	0.727041	0.679098	0.676159
						0.55	0.766522	0.730017	0.6817	0.67738
						0.551	0.768261	0.731718	0.684302	0.681448
						0.552	0.77087	0.733844	0.686036	0.683076
						0.553	0.773913	0.737245	0.688205	0.684703
						0.554	0.776087	0.738095	0.689939	0.687144
						0.555	0.776957	0.739796	0.694276	0.690806
						0.556	0.778261	0.743197	0.697311	0.691619
						0.557	0.77913	0.744473	0.69948	0.694874
						0.558	0.780435	0.745748	0.701214	0.695688
						0.559	0.783478	0.746173	0.702515	0.698129
						0.56	0.785652	0.746599	0.705117	0.70057
						0.561	0.786957	0.747874	0.708153	0.703011
						0.562	0.788261	0.748724	0.710321	0.705858
						0.563	0.78913	0.75085	0.711622	0.709113
						0.564	0.792609	0.752976	0.712923	0.711554
						0.565	0.794783	0.753827	0.714657	0.713181
						0.566	0.795652	0.758078	0.716392	0.715622
						0.567	0.797826	0.759354	0.717693	0.715622
						0.568	0.800435	0.76233	0.718994	0.716843
						0.569	0.801304	0.764456	0.719861	0.71725
						0.57	0.803478	0.766582	0.722463	0.718877
						0.571	0.806957	0.769133	0.725932	0.721318
						0.572	0.807826	0.770833	0.727233	0.72498
						0.573	0.80913	0.77466	0.730269	0.726607
						0.574	0.81	0.776361	0.731136	0.726607
						0.575	0.810435	0.779337	0.733304	0.728234
						0.576	0.813043	0.781888	0.735906	0.730269
						0.577	0.815217	0.784439	0.738508	0.734337
						0.578	0.817391	0.78699	0.740676	0.736778
						0.579	0.82087	0.789116	0.742411	0.738405
						0.58	0.823478	0.792092	0.745013	0.739219
						0.581	0.825217	0.792942	0.746748	0.741253
						0.582	0.825652	0.794218	0.748049	0.744508
						0.583	0.826522	0.795068	0.751518	0.746949
						0.584	0.827391	0.797619	0.753252	0.748983
						0.585	0.828696	0.79932	0.756722	0.75061
						0.586	0.831304	0.80017	0.759324	0.753458
						0.587	0.832174	0.801871	0.761925	0.755492
						0.588	0.833478	0.802296	0.762359	0.757526
						0.589	0.835652	0.803997	0.764094	0.758747
						0.59	0.836957	0.806548	0.766262	0.759967
						0.591	0.837391	0.807823	0.767563	0.762408
						0.592	0.837826	0.809099	0.76843	0.764443
						0.593	0.838696	0.810799	0.770165	0.765256
						0.594	0.839565	0.81165	0.771466	0.76729
						0.595	0.84087	0.81165	0.771466	0.770138
						0.596	0.841304	0.81335	0.772767	0.772579
						0.597	0.841739	0.814626	0.774935	0.774614
						0.598	0.842174	0.816327	0.775802	0.77502
						0.599	0.842609	0.817602	0.777971	0.776241
						0.6	0.843043	0.818452	0.778838	0.778682
						0.601	0.843913	0.819303	0.781006	0.779902
						0.602	0.845217	0.819728	0.781873	0.781937
						0.603	0.846087	0.821003	0.785343	0.783971
						0.604	0.846522	0.823129	0.787077	0.784784
						0.605	0.84913	0.825255	0.789679	0.787225
						0.606	0.85087	0.826956	0.790546	0.788039
						0.607	0.851739	0.828231	0.791414	0.788446
						0.608	0.852609	0.829932	0.792715	0.79048
						0.609	0.854783	0.830782	0.794016	0.792107
						0.61	0.856087	0.832483	0.796618	0.792921
						0.611	0.856957	0.833333	0.797485	0.794955
						0.612	0.85913	0.835034	0.798352	0.795362
						0.613	0.86	0.836735	0.799219	0.797396
						0.614	0.86	0.837585	0.80052	0.79821
						0.615	0.86087	0.83801	0.802255	0.799837
						0.616	0.861739	0.838435	0.805291	0.801058
						0.617	0.862609	0.840136	0.807025	0.802278
						0.618	0.863913	0.840986	0.808326	0.803906
						0.619	0.865652	0.842687	0.809627	0.80594
						0.62	0.867826	0.844388	0.810928	0.808381
						0.621	0.868696	0.845663	0.811795	0.809601
						0.622	0.868696	0.848214	0.813964	0.811635
						0.623	0.87087	0.849915	0.816132	0.812856
						0.624	0.871739	0.85034	0.818734	0.815704
						0.625	0.871739	0.850765	0.820035	0.817331
						0.626	0.872174	0.852466	0.823938	0.820179
						0.627	0.873913	0.855017	0.825239	0.8214
						0.628	0.874783	0.856293	0.827407	0.82262
						0.629	0.875652	0.857568	0.830876	0.824247
						0.63	0.876087	0.857993	0.831743	0.826282
						0.631	0.877826	0.860119	0.832611	0.828723
						0.632	0.87913	0.861395	0.833478	0.83035
						0.633	0.880435	0.86182	0.834345	0.83157
						0.634	0.881739	0.862245	0.836947	0.833198
						0.635	0.882174	0.863095	0.838682	0.836046
						0.636	0.883043	0.86352	0.839115	0.836859
						0.637	0.884348	0.864371	0.839549	0.837673
						0.638	0.884783	0.864796	0.842585	0.838487
						0.639	0.885652	0.867347	0.843452	0.840521
						0.64	0.886087	0.869048	0.846921	0.841741
						0.641	0.886957	0.869473	0.847788	0.841741
						0.642	0.88913	0.872024	0.848656	0.843369
						0.643	0.89087	0.873299	0.849089	0.844589
						0.644	0.892174	0.87415	0.849089	0.845403
						0.645	0.892609	0.874575	0.849957	0.847437
						0.646	0.893913	0.875	0.850824	0.848657
						0.647	0.894783	0.876276	0.851258	0.848657
						0.648	0.896087	0.877126	0.852125	0.849471
						0.649	0.897391	0.878827	0.852992	0.851505
						0.65	0.898261	0.879677	0.853426	0.852726
						0.651	0.90087	0.880527	0.854727	0.855167
						0.652	0.901739	0.881378	0.855594	0.85598
						0.653	0.902174	0.882653	0.856461	0.856794
						0.654	0.903913	0.884779	0.857762	0.857201
						0.655	0.904348	0.885204	0.85863	0.859235
						0.656	0.904783	0.886054	0.862099	0.861676
						0.657	0.904783	0.887755	0.8634	0.863303
						0.658	0.906522	0.88818	0.864701	0.86371
						0.659	0.907391	0.889456	0.865134	0.865745
						0.66	0.907826	0.889881	0.865568	0.867372
						0.661	0.91	0.890306	0.866869	0.868999
						0.662	0.91087	0.891156	0.866869	0.870627
						0.663	0.911739	0.892857	0.867736	0.872254
						0.664	0.913478	0.894133	0.869471	0.873068
						0.665	0.914348	0.894133	0.871639	0.873881
						0.666	0.916087	0.894133	0.873374	0.874288
						0.667	0.917826	0.894983	0.875108	0.874288
						0.668	0.917826	0.894983	0.875108	0.875102
						0.669	0.91913	0.895833	0.876409	0.875509
						0.67	0.92	0.895833	0.877277	0.876322
						0.671	0.92	0.897109	0.87771	0.878356
						0.672	0.92	0.897534	0.878144	0.879577
						0.673	0.920435	0.897534	0.879011	0.881204
						0.674	0.921739	0.897534	0.879879	0.882425
						0.675	0.922609	0.897959	0.880746	0.882832
						0.676	0.923478	0.89881	0.881613	0.883238
						0.677	0.923913	0.899235	0.88248	0.884052
						0.678	0.923913	0.89966	0.885082	0.885679
						0.679	0.924348	0.900935	0.885082	0.886493
						0.68	0.924783	0.900935	0.885516	0.8869
						0.681	0.925652	0.901786	0.886383	0.887714
						0.682	0.926522	0.903061	0.886817	0.88812
						0.683	0.927391	0.903061	0.888552	0.888934
						0.684	0.928261	0.904337	0.889853	0.890155
						0.685	0.92913	0.905187	0.891154	0.890968
						0.686	0.93	0.906037	0.892454	0.891782
						0.687	0.930435	0.906888	0.893322	0.892596
						0.688	0.93087	0.907313	0.894189	0.893002
						0.689	0.931304	0.907738	0.895056	0.894223
						0.69	0.931304	0.908163	0.895056	0.89463
						0.691	0.933478	0.908588	0.895924	0.896664
						0.692	0.933913	0.909014	0.895924	0.898291
						0.693	0.934783	0.909014	0.896357	0.898698
						0.694	0.937391	0.910289	0.896791	0.900325
						0.695	0.937826	0.910289	0.897225	0.901139
						0.696	0.938696	0.910714	0.897225	0.901953
						0.697	0.938696	0.91199	0.898092	0.90236
						0.698	0.93913	0.91199	0.898959	0.902766
						0.699	0.93913	0.91369	0.898959	0.902766
						0.7	0.939565	0.91369	0.900694	0.90358
						0.701	0.94	0.91369	0.900694	0.903987
						0.702	0.94087	0.914116	0.901995	0.905207
						0.703	0.94087	0.914966	0.902428	0.906021
						0.704	0.942609	0.915391	0.902862	0.907242
						0.705	0.942609	0.916241	0.903296	0.907648
						0.706	0.943478	0.917942	0.904163	0.908462
						0.707	0.943913	0.918793	0.904597	0.909683
						0.708	0.944348	0.919218	0.905464	0.91009
						0.709	0.945217	0.919643	0.905464	0.910496
						0.71	0.945652	0.920918	0.906331	0.911717
						0.711	0.945652	0.921769	0.907632	0.912531
						0.712	0.945652	0.922619	0.907632	0.912531
						0.713	0.945652	0.923469	0.908066	0.912531
						0.714	0.945652	0.923469	0.908933	0.912531
						0.715	0.946087	0.923895	0.909801	0.912531
						0.716	0.946087	0.92432	0.912402	0.912937
						0.717	0.947391	0.925595	0.913703	0.914565
						0.718	0.947391	0.92602	0.914137	0.914565
						0.719	0.948261	0.926446	0.915004	0.914972
						0.72	0.94913	0.926871	0.915872	0.915785
						0.721	0.949565	0.927296	0.916739	0.917006
						0.722	0.95	0.928146	0.916739	0.917819
						0.723	0.95	0.928146	0.917606	0.918226
						0.724	0.95087	0.929847	0.91804	0.92026
						0.725	0.951304	0.930272	0.918474	0.920667
						0.726	0.952174	0.930697	0.918907	0.920667
						0.727	0.952174	0.931973	0.919341	0.920667
						0.728	0.952174	0.932398	0.920208	0.921074
						0.729	0.952609	0.933248	0.921509	0.921481
						0.73	0.952609	0.933248	0.921509	0.922295
						0.731	0.952609	0.934949	0.922376	0.923108
						0.732	0.953043	0.935374	0.92281	0.923515
						0.733	0.953913	0.935374	0.92281	0.923922
						0.734	0.954348	0.935799	0.92281	0.924329
						0.735	0.954348	0.935799	0.92281	0.925956
						0.736	0.955217	0.936224	0.92281	0.92677
						0.737	0.955652	0.936224	0.924111	0.927177
						0.738	0.956087	0.9375	0.925412	0.927177
						0.739	0.956087	0.9375	0.925846	0.928397
						0.74	0.956522	0.938776	0.926279	0.929211
						0.741	0.956522	0.940051	0.926279	0.929618
						0.742	0.957826	0.940476	0.926279	0.929618
						0.743	0.95913	0.941327	0.927147	0.930431
						0.744	0.95913	0.941327	0.92758	0.932059
						0.745	0.959565	0.941327	0.928448	0.932059
						0.746	0.959565	0.942602	0.929315	0.932465
						0.747	0.96	0.943878	0.930616	0.932465
						0.748	0.96	0.944303	0.931483	0.932872
						0.749	0.96	0.944303	0.931917	0.932872
						0.75	0.96	0.945153	0.932784	0.933279
						0.751	0.96	0.945578	0.933651	0.933279
						0.752	0.96	0.946854	0.934085	0.934906
						0.753	0.96	0.946854	0.934519	0.934906
						0.754	0.96087	0.947704	0.93582	0.934906
						0.755	0.961739	0.947704	0.93582	0.935313
						0.756	0.961739	0.949405	0.93582	0.936534
						0.757	0.961739	0.949405	0.936687	0.937347
						0.758	0.962174	0.949405	0.937121	0.937754
						0.759	0.962174	0.950255	0.937554	0.938161
						0.76	0.963043	0.951105	0.938422	0.939382
						0.761	0.963478	0.951105	0.938422	0.939382
						0.762	0.964783	0.951531	0.939722	0.939382
						0.763	0.965652	0.951956	0.94059	0.939788
						0.764	0.966087	0.951956	0.941023	0.940195
						0.765	0.966522	0.952806	0.941457	0.941009
						0.766	0.966957	0.952806	0.941891	0.941416
						0.767	0.966957	0.953656	0.942324	0.943043
						0.768	0.966957	0.954082	0.942758	0.943043
						0.769	0.967391	0.954932	0.942758	0.94345
						0.77	0.968261	0.954932	0.942758	0.94345
						0.771	0.968696	0.955782	0.943192	0.944264
						0.772	0.96913	0.956207	0.943625	0.946298
						0.773	0.969565	0.956207	0.944059	0.947111
						0.774	0.969565	0.956633	0.944493	0.947925
						0.775	0.969565	0.957058	0.944493	0.948332
						0.776	0.969565	0.957058	0.94536	0.948739
						0.777	0.97	0.957058	0.94536	0.948739
						0.778	0.97	0.957483	0.94536	0.949146
						0.779	0.970435	0.957483	0.946227	0.950366
						0.78	0.970435	0.957483	0.946227	0.95118
						0.781	0.971304	0.957908	0.946227	0.951587
						0.782	0.971739	0.957908	0.946227	0.9524
						0.783	0.971739	0.958759	0.947095	0.952807
						0.784	0.972609	0.958759	0.947962	0.952807
						0.785	0.972609	0.959609	0.949263	0.953621
						0.786	0.973043	0.960459	0.95013	0.953621
						0.787	0.973043	0.96131	0.95013	0.954841
						0.788	0.973043	0.961735	0.950564	0.954841
						0.789	0.973478	0.961735	0.950564	0.954841
						0.79	0.973478	0.962585	0.950564	0.955655
						0.791	0.973478	0.962585	0.950564	0.956469
						0.792	0.974348	0.96301	0.951431	0.957282
						0.793	0.974783	0.96301	0.951431	0.958096
						0.794	0.974783	0.963435	0.952298	0.95891
						0.795	0.974783	0.963861	0.952732	0.959723
						0.796	0.975217	0.963861	0.952732	0.959723
						0.797	0.976087	0.963861	0.952732	0.96013
						0.798	0.976087	0.963861	0.952732	0.960944
						0.799	0.976087	0.963861	0.953599	0.960944
						0.8	0.977391	0.964711	0.954467	0.961351
						0.801	0.977391	0.964711	0.955334	0.961351
						0.802	0.977826	0.965136	0.956201	0.961351
						0.803	0.977826	0.965136	0.956635	0.961351
						0.804	0.977826	0.965561	0.956635	0.961351
						0.805	0.977826	0.965986	0.956635	0.961351
						0.806	0.977826	0.966412	0.957502	0.962164
						0.807	0.977826	0.966837	0.957936	0.962164
						0.808	0.977826	0.967262	0.958369	0.962164
						0.809	0.978261	0.967262	0.958369	0.962164
						0.81	0.978696	0.967262	0.958369	0.963385
						0.811	0.97913	0.967262	0.958803	0.963792
						0.812	0.97913	0.967262	0.95967	0.964199
						0.813	0.97913	0.967262	0.95967	0.964199
						0.814	0.97913	0.967262	0.960104	0.965012
						0.815	0.97913	0.967262	0.960538	0.965012
						0.816	0.97913	0.968112	0.960538	0.965419
						0.817	0.97913	0.969388	0.960971	0.965419
						0.818	0.979565	0.969388	0.960971	0.965419
						0.819	0.979565	0.970238	0.961405	0.966233
						0.82	0.979565	0.970238	0.961839	0.966233
						0.821	0.979565	0.970663	0.961839	0.967046
						0.822	0.979565	0.970663	0.961839	0.967046
						0.823	0.979565	0.970663	0.962272	0.967046
						0.824	0.98	0.971088	0.962706	0.967046
						0.825	0.98	0.971088	0.96314	0.967046
						0.826	0.98	0.971514	0.963573	0.967046
						0.827	0.980435	0.971514	0.964441	0.967453
						0.828	0.98087	0.971514	0.964874	0.967453
						0.829	0.98087	0.971939	0.966175	0.967453
						0.83	0.981304	0.972364	0.966175	0.967453
						0.831	0.981304	0.972789	0.966175	0.968267
						0.832	0.981304	0.973639	0.966609	0.968674
						0.833	0.981739	0.973639	0.966609	0.968674
						0.834	0.981739	0.974065	0.966609	0.968674
						0.835	0.982174	0.97449	0.966609	0.968674
						0.836	0.982609	0.974915	0.966609	0.968674
						0.837	0.982609	0.97534	0.967042	0.969081
						0.838	0.982609	0.97619	0.96791	0.969487
						0.839	0.982609	0.97619	0.96791	0.969894
						0.84	0.982609	0.97619	0.96791	0.969894
						0.841	0.983043	0.976616	0.96791	0.969894
						0.842	0.983043	0.976616	0.96791	0.969894
						0.843	0.983043	0.977041	0.96791	0.970301
						0.844	0.983043	0.977041	0.968343	0.970708
						0.845	0.983043	0.977466	0.968343	0.971522
						0.846	0.983043	0.977466	0.968343	0.971522
						0.847	0.983043	0.977466	0.968343	0.971928
						0.848	0.983478	0.977466	0.968343	0.971928
						0.849	0.983478	0.977466	0.969211	0.971928
						0.85	0.983478	0.977466	0.969644	0.972335
						0.851	0.983913	0.977466	0.969644	0.972335
						0.852	0.983913	0.977466	0.969644	0.972335
						0.853	0.983913	0.977891	0.970078	0.972335
						0.854	0.983913	0.978741	0.970945	0.972335
						0.855	0.983913	0.979167	0.971813	0.972335
						0.856	0.983913	0.980017	0.972246	0.972335
						0.857	0.983913	0.980867	0.972246	0.972335
						0.858	0.984783	0.980867	0.972246	0.972335
						0.859	0.985217	0.980867	0.972246	0.972335
						0.86	0.985217	0.980867	0.97268	0.972742
						0.861	0.985217	0.981293	0.97268	0.973556
						0.862	0.985652	0.981718	0.97268	0.974369
						0.863	0.985652	0.981718	0.973114	0.975183
						0.864	0.986087	0.981718	0.973114	0.975183
						0.865	0.986087	0.981718	0.973114	0.975183
						0.866	0.986087	0.981718	0.973114	0.975183
						0.867	0.986087	0.981718	0.973114	0.975183
						0.868	0.986087	0.982568	0.973547	0.97559
						0.869	0.986522	0.982993	0.974848	0.97559
						0.87	0.986522	0.982993	0.974848	0.97559
						0.871	0.986522	0.983418	0.975282	0.976404
						0.872	0.986957	0.983418	0.975716	0.977624
						0.873	0.986957	0.983844	0.97745	0.977624
						0.874	0.986957	0.983844	0.97745	0.978438
						0.875	0.987391	0.984269	0.97745	0.978438
						0.876	0.987391	0.984694	0.97745	0.978438
						0.877	0.987826	0.984694	0.977884	0.978845
						0.878	0.988261	0.984694	0.977884	0.979251
						0.879	0.988261	0.984694	0.977884	0.980065
						0.88	0.988261	0.985119	0.978317	0.980065
						0.881	0.988261	0.985119	0.978317	0.980065
						0.882	0.988261	0.985544	0.978317	0.980065
						0.883	0.988261	0.985969	0.978751	0.980065
						0.884	0.988261	0.986395	0.980052	0.980065
						0.885	0.988261	0.986395	0.980052	0.980065
						0.886	0.988696	0.986395	0.980486	0.980472
						0.887	0.988696	0.986395	0.980919	0.981286
						0.888	0.988696	0.986395	0.980919	0.981286
						0.889	0.988696	0.986395	0.980919	0.981286
						0.89	0.98913	0.986395	0.981353	0.981692
						0.891	0.98913	0.986395	0.981787	0.982506
						0.892	0.98913	0.98682	0.98222	0.982913
						0.893	0.98913	0.98682	0.98222	0.983727
						0.894	0.989565	0.98682	0.983088	0.984133
						0.895	0.989565	0.98682	0.983088	0.984947
						0.896	0.989565	0.987245	0.983088	0.985354
						0.897	0.989565	0.98767	0.983521	0.985354
						0.898	0.989565	0.98767	0.984389	0.985761
						0.899	0.99	0.98767	0.984389	0.986168
						0.9	0.99	0.98767	0.984822	0.986168
						0.901	0.99	0.988095	0.984822	0.986574
						0.902	0.99	0.988095	0.984822	0.986574
						0.903	0.99	0.988095	0.984822	0.986574
						0.904	0.990435	0.988095	0.984822	0.986574
						0.905	0.99087	0.988095	0.985256	0.986981
						0.906	0.99087	0.98852	0.985256	0.987388
						0.907	0.99087	0.988946	0.985256	0.987388
						0.908	0.991304	0.988946	0.98569	0.987795
						0.909	0.991304	0.988946	0.986123	0.987795
						0.91	0.991304	0.989371	0.986557	0.987795
						0.911	0.991304	0.989371	0.986557	0.987795
						0.912	0.991304	0.989796	0.986557	0.987795
						0.913	0.991304	0.989796	0.986557	0.987795
						0.914	0.991304	0.990221	0.986557	0.988202
						0.915	0.991304	0.990221	0.986557	0.988202
						0.916	0.991304	0.990221	0.986557	0.988202
						0.917	0.991739	0.990646	0.986557	0.988202
						0.918	0.991739	0.990646	0.986557	0.988202
						0.919	0.991739	0.991071	0.987858	0.989015
						0.92	0.991739	0.991071	0.987858	0.989015
						0.921	0.992609	0.991497	0.987858	0.989422
						0.922	0.992609	0.991497	0.987858	0.989422
						0.923	0.992609	0.992347	0.987858	0.989422
						0.924	0.992609	0.992772	0.987858	0.989829
						0.925	0.992609	0.992772	0.988291	0.989829
						0.926	0.992609	0.992772	0.988725	0.990236
						0.927	0.993043	0.992772	0.988725	0.990236
						0.928	0.993043	0.993197	0.989159	0.990236
						0.929	0.993043	0.993197	0.989159	0.990236
						0.93	0.993043	0.993197	0.989592	0.990643
						0.931	0.993043	0.993197	0.989592	0.990643
						0.932	0.993043	0.993197	0.990026	0.99105
						0.933	0.993043	0.993197	0.990026	0.991456
						0.934	0.993043	0.993197	0.990026	0.991863
						0.935	0.993913	0.993197	0.990026	0.991863
						0.936	0.993913	0.993197	0.99046	0.991863
						0.937	0.993913	0.993622	0.99046	0.992677
						0.938	0.993913	0.993622	0.990893	0.992677
						0.939	0.993913	0.993622	0.990893	0.992677
						0.94	0.993913	0.993622	0.990893	0.993084
						0.941	0.993913	0.994473	0.991327	0.993897
						0.942	0.993913	0.994473	0.991327	0.993897
						0.943	0.994783	0.994473	0.991327	0.993897
						0.944	0.994783	0.994473	0.991761	0.993897
						0.945	0.994783	0.994473	0.991761	0.993897
						0.946	0.994783	0.994473	0.992194	0.993897
						0.947	0.995217	0.994473	0.993062	0.994304
						0.948	0.995217	0.994898	0.993062	0.994304
						0.949	0.995217	0.994898	0.993062	0.994304
						0.95	0.995217	0.995323	0.993495	0.994304
						0.951	0.995217	0.995323	0.993929	0.994304
						0.952	0.995217	0.995748	0.993929	0.994304
						0.953	0.995217	0.995748	0.993929	0.994304
						0.954	0.995217	0.995748	0.993929	0.994304
						0.955	0.995217	0.995748	0.993929	0.994304
						0.956	0.995652	0.996173	0.993929	0.994304
						0.957	0.995652	0.996173	0.993929	0.994711
						0.958	0.995652	0.996599	0.994363	0.994711
						0.959	0.995652	0.997024	0.994363	0.994711
						0.96	0.995652	0.997024	0.994363	0.994711
						0.961	0.996087	0.997024	0.994796	0.994711
						0.962	0.996087	0.997024	0.994796	0.994711
						0.963	0.996087	0.997874	0.99523	0.994711
						0.964	0.996087	0.997874	0.99523	0.995525
						0.965	0.996087	0.997874	0.99523	0.995525
						0.966	0.996087	0.998724	0.99523	0.995932
						0.967	0.996087	0.998724	0.995663	0.995932
						0.968	0.996087	0.998724	0.995663	0.996338
						0.969	0.996087	0.998724	0.996097	0.996745
						0.97	0.996087	0.998724	0.996531	0.997152
						0.971	0.996087	0.998724	0.996531	0.997152
						0.972	0.996087	0.998724	0.996964	0.997966
						0.973	0.996522	0.998724	0.997398	0.998373
						0.974	0.996957	0.998724	0.997398	0.998373
						0.975	0.996957	0.998724	0.997398	0.998373
						0.976	0.997391	0.998724	0.997398	0.998373
						0.977	0.997391	0.998724	0.997398	0.998373
						0.978	0.997391	0.998724	0.997398	0.998373
						0.979	0.997391	0.998724	0.997832	0.998373
						0.98	0.997826	0.998724	0.997832	0.998373
						0.981	0.997826	0.998724	0.997832	0.998373
						0.982	0.997826	0.998724	0.997832	0.998373
						0.983	0.997826	0.99915	0.997832	0.998373
						0.984	0.998261	0.99915	0.997832	0.998779
						0.985	0.998696	0.99915	0.998265	0.999186
						0.986	0.998696	0.99915	0.998699	0.999186
						0.987	0.998696	0.99915	0.999133	0.999186
						0.988	0.99913	0.99915	0.999133	0.999186
						0.989	0.99913	0.99915	0.999133	0.999186
						0.99	0.99913	0.99915	0.999133	0.999186
						0.991	0.99913	0.999575	0.999133	0.999186
						0.992	0.99913	0.999575	0.999133	0.999186
						0.993	0.99913	0.999575	0.999133	0.999186
						0.994	0.99913	1	0.999566	0.999186
						0.995	0.999565	1	1	1
						0.996	0.999565	1	1	1
						0.997	0.999565	1	1	1
						0.998	0.999565	1	1	1
						0.999	1	1	1	1
						1	1	1	1	1
						1.001	1	1	1	1
						1.002	1	1	1	1
						1.003	1	1	1	1
						1.004	1	1	1	1
						1.005	1	1	1	1
						1.006	1	1	1	1
						1.007	1	1	1	1
						1.008	1	1	1	1
						1.009	1	1	1	1
						1.01	1	1	1	1
						1.011	1	1	1	1
						1.012	1	1	1	1
						1.013	1	1	1	1
						1.014	1	1	1	1
						1.015	1	1	1	1
						1.016	1	1	1	1
						1.017	1	1	1	1
						1.018	1	1	1	1
						1.019	1	1	1	1
						1.02	1	1	1	1
						1.021	1	1	1	1
						1.022	1	1	1	1
						1.023	1	1	1	1
						1.024	1	1	1	1
						1.025	1	1	1	1
						1.026	1	1	1	1
						1.027	1	1	1	1
						1.028	1	1	1	1
						1.029	1	1	1	1
						1.03	1	1	1	1
						1.031	1	1	1	1
						1.032	1	1	1	1
						1.033	1	1	1	1
						1.034	1	1	1	1
						1.035	1	1	1	1
						1.036	1	1	1	1
						1.037	1	1	1	1
						1.038	1	1	1	1
						1.039	1	1	1	1
						1.04	1	1	1	1
						1.041	1	1	1	1
						1.042	1	1	1	1
						1.043	1	1	1	1
						1.044	1	1	1	1
						1.045	1	1	1	1
						1.046	1	1	1	1
						1.047	1	1	1	1
						1.048	1	1	1	1
						1.049	1	1	1	1
						1.05	1	1	1	1
						1.051	1	1	1	1
						1.052	1	1	1	1
						1.053	1	1	1	1
						1.054	1	1	1	1
						1.055	1	1	1	1
						1.056	1	1	1	1
						1.057	1	1	1	1
						1.058	1	1	1	1
						1.059	1	1	1	1
						1.06	1	1	1	1
						1.061	1	1	1	1
						1.062	1	1	1	1
						1.063	1	1	1	1
						1.064	1	1	1	1
						1.065	1	1	1	1
						1.066	1	1	1	1
						1.067	1	1	1	1
						1.068	1	1	1	1
						1.069	1	1	1	1
						1.07	1	1	1	1
						1.071	1	1	1	1
						1.072	1	1	1	1
						1.073	1	1	1	1
						1.074	1	1	1	1
						1.075	1	1	1	1
						1.076	1	1	1	1
						1.077	1	1	1	1
						1.078	1	1	1	1
						1.079	1	1	1	1
						1.08	1	1	1	1
						1.081	1	1	1	1
						1.082	1	1	1	1
						1.083	1	1	1	1
						1.084	1	1	1	1
						1.085	1	1	1	1
						1.086	1	1	1	1
						1.087	1	1	1	1
						1.088	1	1	1	1
						1.089	1	1	1	1
						1.09	1	1	1	1
						1.091	1	1	1	1
						1.092	1	1	1	1
						1.093	1	1	1	1
						1.094	1	1	1	1
						1.095	1	1	1	1
						1.096	1	1	1	1
						1.097	1	1	1	1
						1.098	1	1	1	1
						1.099	1	1	1	1
						1.1	1	1	1	1
						1.101	1	1	1	1
						1.102	1	1	1	1
						1.103	1	1	1	1
						1.104	1	1	1	1
						1.105	1	1	1	1
						1.106	1	1	1	1
						1.107	1	1	1	1
						1.108	1	1	1	1
						1.109	1	1	1	1
						1.11	1	1	1	1
						1.111	1	1	1	1
						1.112	1	1	1	1
						1.113	1	1	1	1
						1.114	1	1	1	1
						1.115	1	1	1	1
						1.116	1	1	1	1
						1.117	1	1	1	1
						1.118	1	1	1	1
						1.119	1	1	1	1
						1.12	1	1	1	1
						1.121	1	1	1	1
						1.122	1	1	1	1
						1.123	1	1	1	1
						1.124	1	1	1	1
						1.125	1	1	1	1
						1.126	1	1	1	1
						1.127	1	1	1	1
						1.128	1	1	1	1
						1.129	1	1	1	1
						1.13	1	1	1	1
						1.131	1	1	1	1
						1.132	1	1	1	1
						1.133	1	1	1	1
						1.134	1	1	1	1
						1.135	1	1	1	1
						1.136	1	1	1	1
						1.137	1	1	1	1
						1.138	1	1	1	1
						1.139	1	1	1	1
						1.14	1	1	1	1
						1.141	1	1	1	1
						1.142	1	1	1	1
						1.143	1	1	1	1
						1.144	1	1	1	1
						1.145	1	1	1	1
						1.146	1	1	1	1
						1.147	1	1	1	1
						1.148	1	1	1	1
						1.149	1	1	1	1
						1.15	1	1	1	1
						1.151	1	1	1	1
						1.152	1	1	1	1
						1.153	1	1	1	1
						1.154	1	1	1	1
						1.155	1	1	1	1
						1.156	1	1	1	1
						1.157	1	1	1	1
						1.158	1	1	1	1
						1.159	1	1	1	1
						1.16	1	1	1	1
						1.161	1	1	1	1
						1.162	1	1	1	1
						1.163	1	1	1	1
						1.164	1	1	1	1
						1.165	1	1	1	1
						1.166	1	1	1	1
						1.167	1	1	1	1
						1.168	1	1	1	1
						1.169	1	1	1	1
						1.17	1	1	1	1
						1.171	1	1	1	1
						1.172	1	1	1	1
						1.173	1	1	1	1
						1.174	1	1	1	1
						1.175	1	1	1	1
						1.176	1	1	1	1
						1.177	1	1	1	1
						1.178	1	1	1	1
						1.179	1	1	1	1
						1.18	1	1	1	1
						1.181	1	1	1	1
						1.182	1	1	1	1
						1.183	1	1	1	1
						1.184	1	1	1	1
						1.185	1	1	1	1
						1.186	1	1	1	1
						1.187	1	1	1	1
						1.188	1	1	1	1
						1.189	1	1	1	1
						1.19	1	1	1	1
						1.191	1	1	1	1
						1.192	1	1	1	1
						1.193	1	1	1	1
						1.194	1	1	1	1
						1.195	1	1	1	1
						1.196	1	1	1	1
						1.197	1	1	1	1
						1.198	1	1	1	1
						1.199	1	1	1	1
						1.2	1	1	1	1
						1.201	1	1	1	1
						1.202	1	1	1	1
						1.203	1	1	1	1
						1.204	1	1	1	1
						1.205	1	1	1	1
						1.206	1	1	1	1
						1.207	1	1	1	1
						1.208	1	1	1	1
						1.209	1	1	1	1
						1.21	1	1	1	1
						1.211	1	1	1	1
						1.212	1	1	1	1
						1.213	1	1	1	1
						1.214	1	1	1	1
						1.215	1	1	1	1
						1.216	1	1	1	1
						1.217	1	1	1	1
						1.218	1	1	1	1
						1.219	1	1	1	1
						1.22	1	1	1	1
						1.221	1	1	1	1
						1.222	1	1	1	1
						1.223	1	1	1	1
						1.224	1	1	1	1
						1.225	1	1	1	1
						1.226	1	1	1	1
						1.227	1	1	1	1
						1.228	1	1	1	1
						1.229	1	1	1	1
						1.23	1	1	1	1
						1.231	1	1	1	1
						1.232	1	1	1	1
						1.233	1	1	1	1
						1.234	1	1	1	1
						1.235	1	1	1	1
						1.236	1	1	1	1
						1.237	1	1	1	1
						1.238	1	1	1	1
						1.239	1	1	1	1
						1.24	1	1	1	1
						1.241	1	1	1	1
						1.242	1	1	1	1
						1.243	1	1	1	1
						1.244	1	1	1	1
						1.245	1	1	1	1
						1.246	1	1	1	1
						1.247	1	1	1	1
						1.248	1	1	1	1
						1.249	1	1	1	1
						1.25	1	1	1	1
						1.251	1	1	1	1
						1.252	1	1	1	1
						1.253	1	1	1	1
						1.254	1	1	1	1
						1.255	1	1	1	1
						1.256	1	1	1	1
						1.257	1	1	1	1
						1.258	1	1	1	1
						1.259	1	1	1	1
						1.26	1	1	1	1
						1.261	1	1	1	1
						1.262	1	1	1	1
						1.263	1	1	1	1
						1.264	1	1	1	1
						1.265	1	1	1	1
						1.266	1	1	1	1
						1.267	1	1	1	1
						1.268	1	1	1	1
						1.269	1	1	1	1
						1.27	1	1	1	1
						1.271	1	1	1	1
						1.272	1	1	1	1
						1.273	1	1	1	1
						1.274	1	1	1	1
						1.275	1	1	1	1
						1.276	1	1	1	1
						1.277	1	1	1	1
						1.278	1	1	1	1
						1.279	1	1	1	1
						1.28	1	1	1	1
						1.281	1	1	1	1
						1.282	1	1	1	1
						1.283	1	1	1	1
						1.284	1	1	1	1
						1.285	1	1	1	1
						1.286	1	1	1	1
						1.287	1	1	1	1
						1.288	1	1	1	1
						1.289	1	1	1	1
						1.29	1	1	1	1
						1.291	1	1	1	1
						1.292	1	1	1	1
						1.293	1	1	1	1
						1.294	1	1	1	1
						1.295	1	1	1	1
						1.296	1	1	1	1
						1.297	1	1	1	1
						1.298	1	1	1	1
						1.299	1	1	1	1
						1.3	1	1	1	1
						1.301	1	1	1	1
						1.302	1	1	1	1
						1.303	1	1	1	1
						1.304	1	1	1	1
						1.305	1	1	1	1
						1.306	1	1	1	1
						1.307	1	1	1	1
						1.308	1	1	1	1
						1.309	1	1	1	1
						1.31	1	1	1	1
						1.311	1	1	1	1
						1.312	1	1	1	1
						1.313	1	1	1	1
						1.314	1	1	1	1
						1.315	1	1	1	1
						1.316	1	1	1	1
						1.317	1	1	1	1
						1.318	1	1	1	1
						1.319	1	1	1	1
						1.32	1	1	1	1
						1.321	1	1	1	1
						1.322	1	1	1	1
						1.323	1	1	1	1
						1.324	1	1	1	1
						1.325	1	1	1	1
						1.326	1	1	1	1
						1.327	1	1	1	1
						1.328	1	1	1	1
						1.329	1	1	1	1
						1.33	1	1	1	1
						1.331	1	1	1	1
						1.332	1	1	1	1
						1.333	1	1	1	1
						1.334	1	1	1	1
						1.335	1	1	1	1
						1.336	1	1	1	1
						1.337	1	1	1	1
						1.338	1	1	1	1
						1.339	1	1	1	1
						1.34	1	1	1	1
						1.341	1	1	1	1
						1.342	1	1	1	1
						1.343	1	1	1	1
						1.344	1	1	1	1
						1.345	1	1	1	1
						1.346	1	1	1	1
						1.347	1	1	1	1
						1.348	1	1	1	1
						1.349	1	1	1	1
						1.35	1	1	1	1
						1.351	1	1	1	1
						1.352	1	1	1	1
						1.353	1	1	1	1
						1.354	1	1	1	1
						1.355	1	1	1	1
						1.356	1	1	1	1
						1.357	1	1	1	1
						1.358	1	1	1	1
						1.359	1	1	1	1
						1.36	1	1	1	1
						1.361	1	1	1	1
						1.362	1	1	1	1
						1.363	1	1	1	1
						1.364	1	1	1	1
						1.365	1	1	1	1
						1.366	1	1	1	1
						1.367	1	1	1	1
						1.368	1	1	1	1
						1.369	1	1	1	1
						1.37	1	1	1	1
						1.371	1	1	1	1
						1.372	1	1	1	1
						1.373	1	1	1	1
						1.374	1	1	1	1
						1.375	1	1	1	1
						1.376	1	1	1	1
						1.377	1	1	1	1
						1.378	1	1	1	1
						1.379	1	1	1	1
						1.38	1	1	1	1
						1.381	1	1	1	1
						1.382	1	1	1	1
						1.383	1	1	1	1
						1.384	1	1	1	1
						1.385	1	1	1	1
						1.386	1	1	1	1
						1.387	1	1	1	1
						1.388	1	1	1	1
						1.389	1	1	1	1
						1.39	1	1	1	1
						1.391	1	1	1	1
						1.392	1	1	1	1
						1.393	1	1	1	1
						1.394	1	1	1	1
						1.395	1	1	1	1
						1.396	1	1	1	1
						1.397	1	1	1	1
						1.398	1	1	1	1
						1.399	1	1	1	1
						1.4	1	1	1	1
						1.401	1	1	1	1
						1.402	1	1	1	1
						1.403	1	1	1	1
						1.404	1	1	1	1
						1.405	1	1	1	1
						1.406	1	1	1	1
						1.407	1	1	1	1
						1.408	1	1	1	1
						1.409	1	1	1	1
						1.41	1	1	1	1
						1.411	1	1	1	1
						1.412	1	1	1	1
						1.413	1	1	1	1
						1.414	1	1	1	1
						1.415	1	1	1	1
						1.416	1	1	1	1
						1.417	1	1	1	1
						1.418	1	1	1	1
						1.419	1	1	1	1
						1.42	1	1	1	1
						1.421	1	1	1	1
						1.422	1	1	1	1
						1.423	1	1	1	1
						1.424	1	1	1	1
						1.425	1	1	1	1
						1.426	1	1	1	1
						1.427	1	1	1	1
						1.428	1	1	1	1
						1.429	1	1	1	1
						1.43	1	1	1	1
						1.431	1	1	1	1
						1.432	1	1	1	1
						1.433	1	1	1	1
						1.434	1	1	1	1
						1.435	1	1	1	1
						1.436	1	1	1	1
						1.437	1	1	1	1
						1.438	1	1	1	1
						1.439	1	1	1	1
						1.44	1	1	1	1
						1.441	1	1	1	1
						1.442	1	1	1	1
						1.443	1	1	1	1
						1.444	1	1	1	1
						1.445	1	1	1	1
						1.446	1	1	1	1
						1.447	1	1	1	1
						1.448	1	1	1	1
						1.449	1	1	1	1
						1.45	1	1	1	1
						1.451	1	1	1	1
						1.452	1	1	1	1
						1.453	1	1	1	1
						1.454	1	1	1	1
						1.455	1	1	1	1
						1.456	1	1	1	1
						1.457	1	1	1	1
						1.458	1	1	1	1
						1.459	1	1	1	1
						1.46	1	1	1	1
						1.461	1	1	1	1
						1.462	1	1	1	1
						1.463	1	1	1	1
						1.464	1	1	1	1
						1.465	1	1	1	1
						1.466	1	1	1	1
						1.467	1	1	1	1
						1.468	1	1	1	1
						1.469	1	1	1	1
						1.47	1	1	1	1
						1.471	1	1	1	1
						1.472	1	1	1	1
						1.473	1	1	1	1
						1.474	1	1	1	1
						1.475	1	1	1	1
						1.476	1	1	1	1
						1.477	1	1	1	1
						1.478	1	1	1	1
						1.479	1	1	1	1
						1.48	1	1	1	1
						1.481	1	1	1	1
						1.482	1	1	1	1
						1.483	1	1	1	1
						1.484	1	1	1	1
						1.485	1	1	1	1
						1.486	1	1	1	1
						1.487	1	1	1	1
						1.488	1	1	1	1
						1.489	1	1	1	1
						1.49	1	1	1	1
						1.491	1	1	1	1
						1.492	1	1	1	1
						1.493	1	1	1	1
						1.494	1	1	1	1
						1.495	1	1	1	1
						1.496	1	1	1	1
						1.497	1	1	1	1
						1.498	1	1	1	1
						1.499	1	1	1	1
						1.5	1	1	1	1
						1.501	1	1	1	1
						1.502	1	1	1	1
						1.503	1	1	1	1
						1.504	1	1	1	1
						1.505	1	1	1	1
						1.506	1	1	1	1
						1.507	1	1	1	1
						1.508	1	1	1	1
						1.509	1	1	1	1
						1.51	1	1	1	1
						1.511	1	1	1	1
						1.512	1	1	1	1
						1.513	1	1	1	1
						1.514	1	1	1	1
						1.515	1	1	1	1
						1.516	1	1	1	1
						1.517	1	1	1	1
						1.518	1	1	1	1
						1.519	1	1	1	1
						1.52	1	1	1	1
						1.521	1	1	1	1
						1.522	1	1	1	1
						1.523	1	1	1	1
						1.524	1	1	1	1
						1.525	1	1	1	1
						1.526	1	1	1	1
						1.527	1	1	1	1
						1.528	1	1	1	1
						1.529	1	1	1	1
						1.53	1	1	1	1
						1.531	1	1	1	1
						1.532	1	1	1	1
						1.533	1	1	1	1
						1.534	1	1	1	1
						1.535	1	1	1	1
						1.536	1	1	1	1
						1.537	1	1	1	1
						1.538	1	1	1	1
						1.539	1	1	1	1
						1.54	1	1	1	1
						1.541	1	1	1	1
						1.542	1	1	1	1
						1.543	1	1	1	1
						1.544	1	1	1	1
						1.545	1	1	1	1
						1.546	1	1	1	1
						1.547	1	1	1	1
						1.548	1	1	1	1
						1.549	1	1	1	1
						1.55	1	1	1	1
						1.551	1	1	1	1
						1.552	1	1	1	1
						1.553	1	1	1	1
						1.554	1	1	1	1
						1.555	1	1	1	1
						1.556	1	1	1	1
						1.557	1	1	1	1
						1.558	1	1	1	1
						1.559	1	1	1	1
						1.56	1	1	1	1
						1.561	1	1	1	1
						1.562	1	1	1	1
						1.563	1	1	1	1
						1.564	1	1	1	1
						1.565	1	1	1	1
						1.566	1	1	1	1
						1.567	1	1	1	1
						1.568	1	1	1	1
						1.569	1	1	1	1
						1.57	1	1	1	1
						1.571	1	1	1	1
						1.572	1	1	1	1
						1.573	1	1	1	1
						1.574	1	1	1	1
						1.575	1	1	1	1
						1.576	1	1	1	1
						1.577	1	1	1	1
						1.578	1	1	1	1
						1.579	1	1	1	1
						1.58	1	1	1	1
						1.581	1	1	1	1
						1.582	1	1	1	1
						1.583	1	1	1	1
						1.584	1	1	1	1
						1.585	1	1	1	1
						1.586	1	1	1	1
						1.587	1	1	1	1
						1.588	1	1	1	1
						1.589	1	1	1	1
						1.59	1	1	1	1
						1.591	1	1	1	1
						1.592	1	1	1	1
						1.593	1	1	1	1
[truncated: 15,734 more rows]

## Sheet: Figure3
PANEL C	Rat #12					PANEL D	s=1		s=0,5		s=0,25		s=0			PANEL E	s=1		s=0,5		s=0,25		s=0			PANEL F	Rats		PSIAM		eDDM			PANEL G	s=1		s=0,5		s=0,25		s=0			PANEL H	s=1		s=0,5		s=0,25
RTs	Model RTs	PSIAM pdf	AI alone pdf	EA alone pdf		RTs	mean	s.e.m.	mean	s.e.m.	mean	s.e.m.	mean	s.e.m.		RTs	mean	s.e.m.	mean	s.e.m.	mean	s.e.m.	mean	s.e.m.		s	mean	s.e.m.	mean	s.e.m.	mean	s.e.m.		RTs	median	m.a.d.	median	m.a.d.	median	m.a.d.	median	m.a.d.		RTs	median	m.a.d.	median	m.a.d.	median
0.232331	0	0.620492	0	0		0	0	0	0	0	0	0	0	0		0.305	55.6751	0.588594	52.8623	0.775391	51.6609	0.664067	49.7748	0.875711		0	50.2603	4.29271	49.9506	0	50.0013	0		0.301	3.00017e-05	1.31427e-05	3.09525e-05	9.02763e-06	3.95167e-05	9.86428e-06	0	0		0.301	50.3867	0.419301	50.1175	0.750892	49.9626
0.445327	0.001	0.618199	0	0		0.001	0	0	0	0	0	0	0	0		0.315	61.2168	1.73842	54.7489	0.88146	53.1357	0.642156	49.382	0.609683		0.25	59.2368	4.25064	53.699	0	50.1994	0		0.302	1.30077e-05	2.3453e-05	-7.08298e-07	1.32208e-05	2.34848e-05	2.90818e-05	0	0		0.303	49.1746	0.743974	49.9829	0.703691	50.808
0.608499	0.002	0.615915	0	0		0.002	0	0	0	0	0	0	0	0		0.325	65.1462	3.17527	57.283	1.27671	53.4049	0.618628	49.75	0.578809		0.5	63.3511	4.14035	57.11	0	50.3607	0		0.303	-7.19757e-06	2.32559e-05	-3.65792e-05	1.92595e-05	2.08043e-05	2.74897e-05	0	0		0.305	49.9658	0.983766	50.2332	0.620824	49.9997
0.456161	0.003	0.613639	0	0		0.003	0	0	0	0	0	0	0	0		0.335	67.021	2.05155	58.5597	1.19995	54.505	0.714212	50.139	0.319931		1	72.6902	3.88945	64.6252	0	50.6261	0		0.304	-1.75263e-05	2.36972e-05	-8.10226e-05	2.75598e-05	5.21175e-06	3.68683e-05	0	0		0.307	51.181	0.774568	50.0628	0.445277	49.6372
0.395999	0.004	0.611372	0	0		0.004	0	0	0	0	0	0	0	0		0.345	70.1057	1.38387	59.8923	1.39448	54.8697	0.38032	49.8622	0.28699										0.305	1.59073e-05	2.87814e-05	-3.93476e-05	3.08226e-05	-6.39348e-06	3.48835e-05	0	0		0.309	50.5719	0.566643	50.9187	0.71972	50.0417
0.430166	0.005	0.609113	0	0		0.005	0	0	0	0	0	0	0	0		0.355	74.0065	1.27506	62.338	1.41946	56.5225	0.683369	50.1462	0.581897			s=1	s=0,5	s=0,25	s=0				0.306	3.48095e-05	3.5897e-05	-1.41438e-05	2.68952e-05	-7.18687e-06	2.66523e-05	0	0		0.311	50.3289	0.56774	49.9226	0.580941	49.6709
0.675997	0.006	0.606862	0	0		0.006	0	0	0	0	0	0	0	0		0.365	75.483	2.4033	63.9189	1.46811	57.0068	1.4146	50.0257	0.549669		Rat #11	78.7234	57.8947	67.7778	56.8421				0.307	1.20493e-05	3.94131e-05	-8.12175e-06	3.62902e-05	-5.16353e-06	3.6675e-05	0	0		0.313	49.4969	1.07675	49.5691	0.872914	49.8144
0.027833	0.007	0.60462	0	0		0.007	0	0	0	0	0	0	0	0		0.375	78.518	3.333	65.1376	1.88671	58.2994	0.757622	49.9178	0.267065		Rat #12	80.2589	70.0581	66.3717	52.2293				0.308	4.22411e-05	4.39047e-05	-9.93223e-07	4.3312e-05	-6.75093e-06	3.83284e-05	0	0		0.315	50.3768	0.668453	49.1963	0.751444	50.2479
0.266651	0.008	0.602386	0	0		0.008	0	0	0	0	0	0	0	0		0.385	81.3241	3.31	67.2903	2.50507	59.2859	1.5478	49.7576	0.475237		Rat #13	75.7085	62.7193	61.4173	46.6667				0.309	2.61084e-05	4.25206e-05	-3.49752e-06	4.50314e-05	-3.97036e-07	3.40635e-05	0	0		0.317	49.7662	0.621999	50.6305	0.636728	50.0232
0.468667	0.009	0.60016	0	0		0.009	0	0	0	0	0	0	0	0		0.395	83.2649	2.97724	68.5289	2.19705	59.4371	1.33155	49.826	0.231805		Rat #14	64.1618	62.9442	53.3937	48.5207				0.31	5.42542e-07	3.37098e-05	-6.01265e-07	5.12363e-05	8.08487e-06	3.90415e-05	0	0		0.319	50.013	1.51711	50.6256	0.409274	49.9351
0.38199	0.01	0.597942	0	0		0.01	0	0	0	0	0	0	0	0		0.405	84.541	2.23743	69.3441	1.39505	60.1753	0.756543	50.124	0.352356		Rat #15	71.875	60.4839	55.1821	51.4139				0.311	1.90374e-05	3.17922e-05	1.72e-05	5.31834e-05	4.85919e-05	4.4627e-05	0	0		0.321	49.9188	0.520805	50.1349	0.572163	49.5707
0.187832	0.011	0.595733	0	0		0.011	0	0	0	0	0	0	0	0		0.415	85.6993	3.25938	70.2007	2.01673	60.2606	0.770875	49.9185	0.4112		Rat #3	53.5714	69.4444	51.4286	45.4545				0.312	3.66552e-05	3.19127e-05	5.00403e-05	5.20319e-05	6.82192e-05	4.79977e-05	0	0		0.323	50.1564	0.610689	50.4099	0.125153	49.699
0.544513	0.012	0.593532	0	0		0.012	0	0	0	0	0	0	0	0		0.425	86.0643	3.11009	70.2873	2.59185	60.7121	0.786735	49.9702	0.191088		Rat #4	66.2921	59.1549	55.5556	50				0.313	2.76894e-05	3.57661e-05	4.26632e-05	4.58699e-05	7.46389e-05	4.65063e-05	0	0		0.325	49.9458	0.607663	50.4405	0.515473	50.4087
0.343168	0.013	0.591339	0	0		0.013	0	0	0	0	0	0	0	0		0.435	86.1826	3.5234	70.9021	2.72705	60.7457	1.38744	50.3611	0.38827		Rat #5	81.4815	60	62.5	57.4074				0.314	5.07627e-05	4.22166e-05	4.23816e-05	4.78996e-05	7.56646e-05	4.5068e-05	0	0		0.327	49.9184	0.706069	49.8118	0.441368	49.9164
0.356688	0.014	0.589154	0	0		0.014	0	0	0	0	0	0	0	0		0.445	86.3589	3.77672	70.6401	2.92968	60.7513	1.18962	49.9682	0.303619		Rat #7	86.3636	69.0236	61.6613	46.0123				0.315	2.57389e-05	5.05191e-05	1.83844e-05	5.58717e-05	7.21194e-05	5.32754e-05	0	0		0.329	49.8914	0.564769	49.9461	0.370626	50.3991
0.48449	0.015	0.586977	0	0		0.015	0	0	0	0	0	0	0	0		0.455	85.9932	3.78126	71.3743	3.27552	60.2587	0.927114	50.1745	0.143072		Rat #9	68.4652	61.7877	57.0801	48.0565				0.316	2.24104e-05	5.68604e-05	2.02185e-05	6.29737e-05	7.17818e-05	5.05128e-05	0	0		0.331	50.1269	0.639003	50.1021	0.792237	49.3288
0.572665	0.016	0.584808	0	0		0.016	0	0	0	0	0	0	0	0		0.465	85.9101	3.886	70.5534	2.72864	60.4295	1.39476	49.8366	0.244758										0.317	2.90904e-06	5.8616e-05	-1.41029e-05	6.18533e-05	6.889e-05	5.94464e-05	0	0		0.333	49.679	0.380256	50.6446	0.313617	50.9472
0.113833	0.017	0.582647	0	0		0.017	0	0	0	0	0	0	0	0		0.475	86.3784	3.59221	71.1259	3.51226	60.9019	1.78146	50.0723	0.262297										0.318	1.6151e-05	6.23773e-05	1.36489e-05	5.65911e-05	7.59863e-05	5.98556e-05	0	0		0.335	49.8308	0.769262	49.7986	0.448322	50.5689
0.384514	0.018	0.580495	0	0		0.018	0	0	0	0	0	0	0	0		0.485	85.5784	3.10524	70.3897	3.04527	61.0924	1.87599	50.1925	0.375281										0.319	-5.93741e-06	5.88003e-05	6.12625e-06	5.6805e-05	6.86152e-05	5.83941e-05	0	0		0.337	49.0458	0.400411	50.1531	0.361524	50.2308
0.621166	0.019	0.57835	0	0		0.019	0	0	0	0	0	0	0	0		0.495	86.0997	3.93821	70.9292	3.49332	60.5462	1.20743	50.1502	0.211461										0.32	-2.71667e-05	6.41882e-05	1.30582e-05	5.62901e-05	7.41801e-05	6.54006e-05	0	0		0.339	49.8049	0.754539	49.6828	0.631634	49.5317
0.443655	0.02	0.576213	0	0		0.02	0	0	0	0	0	0	0	0		0.51	85.8185	3.84192	70.3061	3.06653	60.42	1.02931	50.0097	0.184825										0.321	-4.92516e-05	6.78426e-05	1.8971e-05	5.98426e-05	6.12591e-05	7.17968e-05	0	0		0.341	49.6557	1.10193	50.7168	0.840177	49.5407
0.275499	0.021	0.574084	0	0		0.021	0	0	0	0	0	0	0	0		0.53	85.2074	3.17365	70.7979	3.75616	60.3887	1.44005	49.8949	0.272183										0.322	-4.58799e-05	7.14762e-05	2.13728e-05	5.84046e-05	4.43861e-05	7.45017e-05	0	0		0.343	50.0262	0.543934	50.3114	0.669439	50.5832
0.571999	0.022	0.571962	0	0		0.022	0	0	0	0	0	0	0	0		0.55	85.2363	4.23849	69.8477	3.05364	60.1691	1.94194	50.2806	0.273224										0.323	-3.12757e-05	6.32848e-05	2.99284e-05	5.93023e-05	6.09992e-05	7.82801e-05	0	0		0.345	50.2071	0.745097	50.5653	0.522695	49.7416
0.285499	0.023	0.569849	0	0		0.023	0	0	0	0	0	0	0	0		0.57	84.4181	4.28693	69.1654	2.15314	60.0727	0.815668	50.3167	0.464311										0.324	-2.21059e-05	6.67125e-05	6.23721e-06	6.19198e-05	2.75333e-05	7.8036e-05	0	0		0.347	49.8026	0.475206	50.5408	0.618581	50.2854
0.445666	0.024	0.567744	0	0		0.024	0	0	0	0	0	0	0	0		0.59	83.9826	5.59064	70.2208	3.99845	59.4828	2.33666	50.2961	0.462901										0.325	-1.84888e-05	6.38973e-05	2.20877e-05	6.01433e-05	2.94907e-05	7.50425e-05	0	0		0.349	50.2071	0.453911	50.1506	0.872005	49.8255
0.560354	0.025	0.565646	0	0		0.025	0	0	0	0	0	0	0	0		0.61	83.6613	5.65201	69.5337	2.21935	59.687	3.00573	49.6968	0.422461										0.326	-5.03697e-07	5.98934e-05	2.90031e-05	6.50516e-05	4.82136e-05	7.36044e-05	0	0		0.351	50.6535	0.343774	49.6511	0.46588	50.4489
0.360506	0.026	0.563556	0	0		0.026	0	0	0	0	0	0	0	0		0.63	82.8854	5.69594	69.5401	4.7995	60.0242	1.81212	49.9324	0.583472										0.327	1.38141e-05	6.33434e-05	6.5167e-05	6.16076e-05	6.52571e-05	7.75332e-05	0	0		0.353	49.962	0.739356	50.2194	0.63529	50.4686
0.337479	0.027	0.561473	0	0		0.027	0	0	0	0	0	0	0	0		0.65	81.5538	6.26936	69.2	5.9965	59.6534	0.851699	49.868	0.52129										0.328	6.17582e-06	6.54337e-05	4.89696e-05	6.1375e-05	4.93794e-05	8.03818e-05	0	0		0.355	50.3138	1.07079	50.5047	0.797265	50.6332
0.550014	0.028	0.559399	0	0		0.028	0	0	0	0	0	0	0	0		0.67	79.7136	8.35486	68.2085	5.74928	58.8662	2.73557	50.1153	0.852083										0.329	8.44454e-06	6.49127e-05	3.96174e-05	6.31694e-05	3.61313e-05	8.17122e-05	0	0		0.357	50.3576	1.03864	50.6084	0.958659	49.8357
0.416489	0.029	0.557332	0	0		0.029	0	0	0	0	0	0	0	0		0.69	78.4104	8.43449	67.227	5.05062	59.161	1.7994	49.9855	1.77398										0.33	3.61938e-06	6.51309e-05	2.80225e-05	6.29786e-05	5.53121e-05	7.93771e-05	0	0		0.359	50.342	0.631106	50.115	1.2466	50.6233
0.153501	0.03	0.555273	0	0		0.03	0	0	0	0	0	0	0	0		0.71	77.5608	6.39423	68.6229	6.25276	58.3399	2.44941	50.155	0.834004										0.331	-1.57087e-05	5.80838e-05	1.99155e-05	6.2591e-05	6.29305e-05	7.51881e-05	0	0		0.361	50.043	1.52391	50.2197	0.625937	49.3226
0.241666	0.031	0.553221	0	0		0.031	0	0	0	0	0	0	0	0		0.73	76.4032	7.82879	66.5149	6.56523	57.8246	2.77031	49.2955	1.44004										0.332	-1.45118e-05	5.48468e-05	1.43773e-05	6.22396e-05	6.14086e-05	7.17134e-05	0	0		0.363	50.0459	0.612141	50.5626	0.855786	50.1883
0.584831	0.032	0.551177	0	0		0.032	0	0	0	0	0	0	0	0		0.75	72.7672	8.98963	67.0529	6.89052	58.4011	2.19368	50.1516	0.654378										0.333	-1.10138e-05	5.2916e-05	-3.55208e-06	5.92921e-05	6.45497e-05	6.73991e-05	0	0		0.365	50.0883	0.516086	50.316	1.18501	50.1799
0.311687	0.033	0.54914	0	0		0.033	0	0	0	0	0	0	0	0		0.77	70.9973	7.39959	64.8636	5.71108	59.3851	2.58305	49.8925	0.931307										0.334	-2.11967e-05	4.74338e-05	-2.3516e-05	6.09809e-05	4.14206e-05	7.28615e-05	0	0		0.367	50.426	1.04836	49.8964	0.67795	50.0703
0.461332	0.034	0.547111	0	0		0.034	0	0	0	0	0	0	0	0		0.79	66.0729	11.7787	64.3005	5.54169	58.5109	2.60668	49.5079	1.54604										0.335	-1.76855e-05	5.15633e-05	-2.58225e-05	5.93642e-05	5.68605e-05	7.53054e-05	0	0		0.369	50.669	1.48135	50.2746	0.332969	51.2739
0.372813	0.035	0.54509	0	0		0.035	0	0	0	0	0	0	0	0		0.81	64.9843	9.94082	63.9179	6.79819	58.1394	3.03465	50.0309	0.398433										0.336	-2.79408e-05	5.75963e-05	-2.61108e-05	5.53952e-05	3.74593e-05	7.5142e-05	0	0		0.371	50.8045	1.60656	50.3186	0.692976	51.3512
0.10235	0.036	0.543076	0	0		0.036	0	0	0	0	0	0	0	0		0.83	67.3442	5.86883	62.7714	6.49578	56.2903	3.71414	51.2992	0.938991										0.337	-4.84374e-05	6.17293e-05	-2.65617e-05	5.96175e-05	2.33968e-05	7.22315e-05	0	0		0.373	51.2736	0.528501	50.7747	1.22696	50.2041
0.433832	0.037	0.541069	0	0		0.037	0	0	0	0	0	0	0	0		0.85	60.315	6.41026	62.7792	6.42048	55.8849	4.06054	47.6733	1.93187										0.338	-5.11208e-05	6.55129e-05	-1.10777e-05	5.84493e-05	2.08323e-05	6.92115e-05	0	0		0.375	51.0648	1.57946	50.6016	1.22349	50.279
0.278855	0.038	0.53907	0	0		0.038	0	0	0	0	0	0	0	0		0.87	58.9048	4.78355	60.1774	4.19897	56.0514	1.98135	52.0632	1.12426										0.339	-4.65394e-05	6.49421e-05	-9.6122e-06	6.06975e-05	1.80471e-05	6.84668e-05	0	0		0.377	52.1815	3.64031	50.4235	0.627936	51.2939
0.358009	0.039	0.537078	0	0		0.039	0	0	0	0	0	0	0	0		0.89	57.4062	9.36807	57.759	8.37816	56.2591	3.79607	48.1056	2.58071										0.34	-2.6833e-05	6.52124e-05	-5.50402e-06	6.47652e-05	3.25869e-06	6.37147e-05	0	0		0.379	54.8675	5.36675	52.1525	3.36693	51.5797
0.483009	0.04	0.535094	0	0		0.04	0	0	0	0	0	0	0	0		0.91	60.5938	4.90928	55.7823	3.82809	57.2871	1.57113	51.0291	1.67147										0.341	-2.84062e-05	6.59457e-05	-1.0804e-05	6.11692e-05	1.57285e-05	6.6161e-05	0	0		0.381	57.0746	7.29401	53.6592	4.27349	52.5594
0.338167	0.041	0.533116	0	0		0.041	0	0	0	0	0	0	0	0		0.93	54.617	3.52205	59.0173	3.97892	53.963	4.4335	48.7424	3.48638										0.342	-2.9037e-05	6.56278e-05	-8.00696e-06	6.36218e-05	1.25348e-05	6.7446e-05	0	0		0.383	59.1486	9.45725	54.7819	4.63313	53.0381
0.474999	0.042	0.531147	0	0		0.042	0	0	0	0	0	0	0	0		0.95	50.3205	3.86681	58.6859	5.15738	54.48	2.99035	51.8824	1.95417										0.343	-2.46487e-05	7.32218e-05	-2.32727e-05	6.06156e-05	1.2705e-05	7.16737e-05	0	0		0.385	60.0755	11.1911	55.5623	5.28007	54.1872
0.275498	0.043	0.529184	0	0		0.043	0	0	0	0	0	0	0	0		0.97	50.9868	4.1683	55.1639	2.29581	53.5659	3.25806	49.2735	3.36816										0.344	-2.56187e-05	7.08791e-05	-2.24215e-05	5.99867e-05	1.52048e-05	6.50597e-05	0	0		0.387	61.2565	10.9654	55.7611	6.05534	52.5102
0.492675	0.044	0.527229	0	0		0.044	0	0	0	0	0	0	0	0		0.99	52.3157	3.31037	56.8257	1.66275	52.1447	2.47476	48.0814	1.83285										0.345	-1.98687e-05	6.63945e-05	-1.68388e-05	5.79799e-05	5.22483e-06	5.98336e-05	0	0		0.389	61.828	12.9477	56.5731	7.00502	53.1328
0.397169	0.045	0.525281	0	0		0.045	0	0	0	0	0	0	0	0		1.01	54.3907	1.86323	56.8301	3.57011	54.3346	1.86802	51.6434	2.24474										0.346	-4.47841e-06	7.22914e-05	-1.17044e-05	5.9006e-05	2.32454e-06	5.83538e-05	0	0		0.391	62.9586	12.7993	56.549	8.21738	53.3072
0.417013	0.046	0.52334	0	0		0.046	0	0	0	0	0	0	0	0		1.03	53.7887	2.64139	52.8437	1.95554	49.3567	7.37248	50.7074	2.51724										0.347	-2.99494e-06	8.18042e-05	-1.74645e-05	6.35308e-05	8.89332e-06	5.96339e-05	0	0		0.393	63.6759	14.057	57.8855	8.11978	53.3741
0.452666	0.047	0.521406	0	0		0.047	0	0	0	0	0	0	0	0		1.05	51.2297	2.00189	54.7147	2.98262	52.0452	3.12471	46.9439	2.92715										0.348	-3.01821e-06	8.97658e-05	-3.39083e-05	5.83384e-05	4.57985e-06	5.73143e-05	0	0		0.395	63.7094	14.3639	57.2963	8.28611	53.2497
0.774692	0.048	0.51948	0	0		0.048	0	0	0	0	0	0	0	0		1.07	52.5299	3.16449	52.2644	3.23673	50.5138	2.8989	51.7841	1.80243										0.349	9.81758e-06	9.74423e-05	-2.92886e-05	6.13578e-05	-4.06346e-06	5.99866e-05	0	0		0.397	65.2728	15.8133	57.8244	9.35778	53.7656
0.401991	0.049	0.51756	0	0		0.049	0	0	0	0	0	0	0	0		1.09	50.7469	1.9963	54.7816	4.04412	52.8981	1.66523	47.3206	4.98502										0.35	1.11125e-05	0.000108559	-2.64307e-05	6.3386e-05	-3.36656e-06	6.74875e-05	0	0		0.399	67.8341	17.4689	59.5038	9.69524	55.1026
0.396656	0.05	0.515648	0	0		0.05	0	0	0	0	0	0	0	0		1.11	52.4092	3.34039	53.5239	4.19551	50.5264	2.65326	52.7679	2.77778										0.351	2.23655e-05	0.000117108	-1.00776e-05	6.82265e-05	-2.79364e-06	7.04266e-05	0	0		0.401	72.4188	15.0691	61.0649	9.90037	55.5608
0.630483	0.051	0.513743	0	0		0.051	0	0	0	0	0	0	0	0		1.13	51.0446	6.85769	52.0923	2.64286	49.7905	1.79678	49.4565	3.44798										0.352	3.80863e-05	0.000121833	1.22168e-05	7.1793e-05	9.85522e-06	7.37222e-05	0	0		0.403	75.2127	12.5002	63.2905	9.03583	57.13
0.412166	0.052	0.511844	0	0		0.052	0	0	0	0	0	0	0	0		1.15	52.2195	3.40999	52.2381	3.97508	51.5635	3.66667	48.8069	3.82464										0.353	4.34752e-05	0.000135483	2.19787e-05	7.3399e-05	-6.93753e-06	7.27589e-05	0	0		0.405	77.1339	11.1342	64.2236	7.65079	57.0788
0.389	0.053	0.509953	0	0		0.053	0	0	0	0	0	0	0	0		1.17	51.268	2.15108	49.2188	2.95207	51.2479	3.28397	48.0513	3.34965										0.354	5.09991e-05	0.000147367	1.50667e-05	7.26508e-05	-2.39758e-05	6.75934e-05	0	0		0.407	78.5145	9.79073	65.7028	6.81036	57.4818
0.253006	0.054	0.508069	0	0		0.054	0	0	0	0	0	0	0	0		1.19	50.2252	3.37214	50.5093	5.77778	53.6706	3.76471	48.6218	5.30948										0.355	6.75741e-05	0.000158971	1.4856e-05	7.07423e-05	-2.83887e-05	5.95785e-05	0	0		0.409	80.1204	8.39956	66.142	6.99753	58.1776
0.373648	0.055	0.506192	0	0		0.055	0	0	0	0	0	0	0	0		1.21	48.4848	1.06852	51.2618	3.01136	49.0196	2.37745	48.1986	5.10127										0.356	9.06374e-05	0.000172489	2.3533e-05	7.58469e-05	-4.79847e-05	5.60792e-05	0	0		0.411	81.0737	7.61941	67.0037	4.96907	58.786
0.544333	0.056	0.504321	0	0		0.056	0	0	0	0	0	0	0	0		1.23	47.3735	3.74763	49.1379	6.14073	48.5075	3.5102	52.8707	4.00155										0.357	0.00010344	0.00018521	2.74959e-05	8.20045e-05	-5.34147e-05	6.13611e-05	0	0		0.413	82.1769	6.70823	67.759	5.13417	59.2669
0.395644	0.057	0.502458	0	0		0.057	0	0	0	0	0	0	0	0		1.25	50	0.909836	53.8894	4.18098	47.8284	3.45285	50.1999	1.6974										0.358	0.000118455	0.000200576	2.90358e-05	8.57626e-05	-4.45223e-05	6.89464e-05	0	0		0.415	82.9627	5.37773	68.0739	4.5311	59.5663
0.233166	0.058	0.500601	0	0		0.058	0	0	0	0	0	0	0	0		1.27	45.9993	3.11688	51.1228	4.32274	51.3047	1.41509	47.525	4.18961										0.359	0.000123372	0.000223589	4.2614e-05	8.95956e-05	-5.72743e-05	6.89649e-05	0	0		0.417	84.0656	4.1711	69.7388	3.35062	60.1549
0.621844	0.059	0.498752	0	0		0.059	0	0	0	0	0	0	0	0		1.29	49.4624	3.38862	52.59	2.08869	48.6111	4.1629	45.8855	4.90256										0.36	0.000153717	0.000239962	4.03234e-05	9.44617e-05	-6.64525e-05	6.95695e-05	0	0		0.419	84.7239	3.76243	69.9809	3.48386	59.9497
0.56669	0.06	0.496909	0	0		0.06	0	0	0	0	0	0	0	0																				0.361	0.000183721	0.000258471	4.8577e-05	9.72969e-05	-9.18079e-05	7.32144e-05	0	0		0.421	84.8144	4.63215	70.0605	2.97773	60.6666
0.585825	0.061	0.495073	0	0		0.061	0	0	0	0	0	0	0	0																				0.362	0.000208492	0.000279389	5.09537e-05	0.000100245	-8.27697e-05	7.21954e-05	0	0		0.423	86.1322	2.97519	70.8647	2.36961	60.3206
0.605673	0.062	0.493243	0	0		0.062	0	0	0	0	0	0	0	0																				0.363	0.00025294	0.000299352	7.15955e-05	0.000104244	-6.618e-05	7.54402e-05	0	0		0.425	86.5215	2.77179	71.3039	2.87508	60.2306
0.421985	0.063	0.491421	0	0		0.063	0	0	0	0	0	0	0	0																				0.364	0.00029495	0.000321612	6.77298e-05	0.00011154	-6.98489e-05	7.84879e-05	0	0		0.427	86.9026	2.74837	71.3775	2.61319	61.4025
0.379652	0.064	0.489605	0	0		0.064	0	0	0	0	0	0	0	0																				0.365	0.000353203	0.000341345	0.000116537	0.000107352	-3.58725e-05	7.07609e-05	0	0		0.429	87.0476	2.70349	71.2824	2.85076	61.1504
0.533682	0.065	0.487796	0	0		0.065	0	0	0	0	0	0	0	0																				0.366	0.000409955	0.000362619	0.00014366	0.000101612	-2.46578e-05	7.13915e-05	0	0		0.431	87.7204	2.09831	71.6394	2.28545	61.5715
0.607831	0.066	0.485994	0	0		0.066	0	0	0	0	0	0	0	0																				0.367	0.000437303	0.000388982	0.000145889	0.000110478	-3.54208e-05	6.92264e-05	0	0		0.433	87.7695	2.14894	72.6041	2.03998	62.2375
0.363166	0.067	0.484198	0	0		0.067	0	0	0	0	0	0	0	0																				0.368	0.000481151	0.000413559	0.000145275	0.000122532	-3.15882e-05	6.80364e-05	0	0		0.435	88.7246	1.82717	72.7774	1.95212	62.3197
0.359477	0.068	0.482409	0	0		0.068	0	0	0	0	0	0	0	0																				0.369	0.000522729	0.000441043	0.000156057	0.000127129	-3.84674e-05	7.28845e-05	0	0		0.437	88.7479	1.99989	73.3103	1.77966	62.0414
0.223675	0.069	0.480627	0	0		0.069	0	0	0	0	0	0	0	0																				0.37	0.000564847	0.000472169	0.000163071	0.000130853	-4.48205e-05	7.73469e-05	0	0		0.439	88.9203	2.16621	73.0376	2.20434	62.7648
0.496499	0.07	0.478851	0	0		0.07	0	0	0	0	0	0	0	0																				0.371	0.000606274	0.000506379	0.000168977	0.000137949	-2.94289e-05	7.66542e-05	0	0		0.441	89.1996	1.56822	73.0819	2.2488	62.5122
0.092166	0.071	0.477081	0	0		0.071	0	0	0	0	0	0	0	0																				0.372	0.000658031	0.00054254	0.000196605	0.000141588	-4.74152e-05	8.02148e-05	0	0		0.443	89.1203	2.72094	73.6538	2.74217	62.8412
0.282832	0.072	0.475319	0	0		0.072	0	0	0	0	0	0	0	0																				0.373	0.000719241	0.000575361	0.000218762	0.00014805	-4.90714e-05	8.16527e-05	0	0		0.445	89.2563	1.9024	73.4423	2.09712	62.3373
0.343354	0.073	0.473562	0	0		0.073	0	0	0	0	0	0	0	0																				0.374	0.000804604	0.000607367	0.000238192	0.000154595	-4.35582e-05	8.08136e-05	0	0		0.447	89.4734	2.43735	73.756	2.56862	62.3168
0.565834	0.074	0.471813	0	0		0.074	0	0	0	0	0	0	0	0																				0.375	0.000869891	0.000644165	0.000243585	0.000163873	-4.27586e-05	8.28981e-05	0	0		0.449	89.3266	2.33557	73.9869	1.80168	62.1945
0.511852	0.075	0.470069	0	0		0.075	0	0	0	0	0	0	0	0																				0.376	0.000941061	0.000683493	0.000239788	0.000172147	-3.18467e-05	8.01771e-05	0	0		0.451	89.5315	2.44953	74.4938	2.85068	62.7203
0.25267	0.076	0.468332	0	0		0.076	0	0	0	0	0	0	0	0																				0.377	0.00101521	0.000720394	0.00024929	0.000181698	-3.31354e-05	8.73193e-05	0	0		0.453	88.6342	2.77544	74.0091	2.30811	62.9307
0.365512	0.077	0.466602	0	0		0.077	0	0	0	0	0	0	0	0																				0.378	0.00109832	0.000754709	0.000281755	0.000190203	-2.85754e-05	9.17749e-05	0	0		0.455	89.6501	2.49646	74.6228	1.88757	62.8721
0.456521	0.078	0.464878	0	0		0.078	0	0	0	0	0	0	0	0																				0.379	0.00117625	0.000792023	0.000299381	0.000200039	-3.12236e-05	9.61113e-05	0	0		0.457	89.4225	2.82775	74.4412	2.01834	63.2284
0.510333	0.079	0.46316	0	0		0.079	0	0	0	0	0	0	0	0																				0.38	0.00125082	0.000830641	0.000317041	0.000207777	-2.74038e-05	9.99673e-05	0	0		0.459	90.0218	2.31093	74.6433	2.74372	62.9079
0.316001	0.08	0.461449	0	0		0.08	0	0	0	0	0	0	0	0																				0.381	0.00134248	0.000871367	0.000323176	0.000218287	-2.63446e-05	0.00010433	0	0		0.461	89.6461	2.63551	74.3348	2.20629	62.2837
0.433166	0.081	0.459744	0	0		0.081	0	0	0	0	0	0	0	0																				0.382	0.00144638	0.00090953	0.000345637	0.000224522	-3.38037e-05	0.000108686	0	0		0.463	89.6553	2.12779	74.2269	2.40504	62.6803
0.509999	0.082	0.458045	0	0		0.082	0	0	0	0	0	0	0	0																				0.383	0.00153624	0.000952232	0.000363684	0.000235381	-2.67293e-05	0.000107492	0	0		0.465	89.5449	2.37867	74.8184	2.27938	63.0375
0.774665	0.083	0.456353	0	0		0.083	0	0	0	0	0	0	0	0																				0.384	0.00163908	0.000993186	0.000385844	0.00024386	-8.88414e-06	0.000108714	0	0		0.467	89.6186	2.42114	74.4426	2.3739	63.2702
0.596664	0.084	0.454667	0	0		0.084	0	0	0	0	0	0	0	0																				0.385	0.00174535	0.00103337	0.000414628	0.000253437	5.84321e-07	0.000110414	0	0		0.469	90.1506	2.22212	75.0992	2.23361	63.2679
0.171155	0.085	0.452987	0	0		0.085	0	0	0	0	0	0	0	0																				0.386	0.00185041	0.00107705	0.000448136	0.000261609	8.06211e-06	0.000116427	0	0		0.471	89.5871	2.91853	74.5019	2.00508	62.3708
0.47	0.086	0.451313	0	0		0.086	0	0	0	0	0	0	0	0																				0.387	0.00196713	0.00111762	0.000475909	0.000270772	6.64498e-06	0.000121622	0	0		0.473	90.1243	2.07618	74.8611	2.75798	63.5366
0.61683	0.087	0.449645	0	0		0.087	0	0	0	0	0	0	0	0																				0.388	0.00210125	0.00115872	0.000509529	0.000281207	2.12251e-05	0.000122502	0	0		0.475	89.7571	3.20317	75.1839	1.65214	63.6025
0.730989	0.088	0.447984	0	0		0.088	0	0	0	0	0	0	0	0																				0.389	0.00222948	0.00119947	0.000539788	0.000287372	3.97675e-05	0.000123673	0	0		0.477	90.1383	2.32573	74.8674	2.92856	62.8771
0.39133	0.089	0.446329	0	0		0.089	0	0	0	0	0	0	0	0																				0.39	0.00235749	0.00125035	0.000575027	0.000295379	4.13273e-05	0.000128978	0	0		0.479	90.1497	2.66708	75.3476	2.28354	63.3931
0.358333	0.09	0.444679	0	0		0.09	0	0	0	0	0	0	0	0																				0.391	0.00249335	0.00129801	0.000606475	0.000300816	5.03826e-05	0.000133885	0	0		0.481	89.992	2.30787	74.7344	2.34281	63.2258
0.6065	0.091	0.443036	0	0		0.091	0	0	0	0	0	0	0	0																				0.392	0.0026219	0.00134357	0.000630561	0.000312198	5.94881e-05	0.000140285	0	0		0.483	89.8844	3.15172	74.875	1.97536	62.8849
0.140334	0.092	0.441399	0	0		0.092	0	0	0	0	0	0	0	0																				0.393	0.00276349	0.0013945	0.000655737	0.000324761	6.51227e-05	0.00014365	0	0		0.485	90.0898	2.69502	75.5856	3.45647	63.56
0.438999	0.093	0.439769	0	0		0.093	0	0	0	0	0	0	0	0																				0.394	0.00292237	0.00144416	0.000682103	0.00033351	6.07426e-05	0.000148879	0	0		0.487	90.8385	1.89299	75.3151	2.23559	62.9361
0.39632	0.094	0.438144	0	0		0.094	0	0	0	0	0	0	0	0																				0.395	0.00306941	0.00149493	0.00071694	0.000345853	6.5336e-05	0.000152091	0	0		0.489	90.3753	2.65269	74.6997	3.00976	63.1542
0.456167	0.095	0.436525	0	0		0.095	0	0	0	0	0	0	0	0																				0.396	0.00321987	0.00154828	0.000764061	0.000357939	7.35787e-05	0.000155922	0	0		0.491	89.972	2.86647	75.0483	2.98815	63.0465
0.179167	0.096	0.434912	0	0		0.096	0	0	0	0	0	0	0	0																				0.397	0.00339187	0.00160026	0.000800447	0.00037098	8.73638e-05	0.000161102	0	0		0.493	89.8813	3.33621	75.405	2.52921	63.1998
0.488006	0.097	0.433305	0	0		0.097	0	0	0	0	0	0	0	0																				0.398	0.00358167	0.00164541	0.000872619	0.000374885	0.000147026	0.00014332	0	0		0.495	90.4068	2.69152	75.288	2.38559	63.4317
0.476998	0.098	0.431704	0	0		0.098	0	0	0	0	0	0	0	0																				0.399	0.00375298	0.00168903	0.000926012	0.000384459	0.000180937	0.000143211	0	0		0.497	90.6169	2.49523	75.187	2.47897	63.0668
0.193997	0.099	0.430109	0	0		0.099	0	0	0	0	0	0	0	0																				0.4	0.00392385	0.00173908	0.000960391	0.00039474	0.000199457	0.000144413	0	0		0.499	90.3313	2.81726	74.578	1.86624	63.7985
0.132846	0.1	0.428519	0	0		0.1	0	0	0	0	0	0	0	0																				0.401	0.00410907	0.00178565	0.00100345	0.000407637	0.00021559	0.000145254	0	0		0.51	90.3063	2.66682	75.5748	2.3458	63.5228
0.720985	0.101	0.426936	0	0		0.101	0	0	0	0	0	0	0	0																				0.402	0.00429915	0.00183927	0.00104241	0.000420661	0.000230949	0.00014339	0	0		0.53	90.5983	2.39117	75.6506	2.65462	63.4644
0.498999	0.102	0.425359	0	0		0.102	0	0	0	0	0	0	0	0																				0.403	0.0044947	0.00188858	0.00108873	0.000433128	0.000237519	0.000145103	0	0		0.55	90.3702	3.03079	75.3311	2.96979	63.8557
0.439155	0.103	0.423787	0	0		0.103	0	0	0	0	0	0	0	0																				0.404	0.00467974	0.00193801	0.00112602	0.00044862	0.000242072	0.000147353	0	0		0.57	90.3952	3.59581	75.7569	2.50963	63.6359
0.143648	0.104	0.422221	0	0		0.104	0	0	0	0	0	0	0	0																				0.405	0.00487675	0.00199119	0.0011686	0.000460876	0.000248013	0.000150672	0	0		0.59	90.3407	3.32179	75.1801	3.10434	63.9664
0.316344	0.105	0.420661	0	0		0.105	0	0	0	0	0	0	0	0																				0.406	0.00508127	0.00204302	0.00124169	0.000460742	0.000282599	0.000149252	0	0		0.61	89.6186	3.77356	75.5806	2.87221	63.6199
0.0165	0.106	0.419107	0	0		0.106	0	0	0	0	0	0	0	0																				0.407	0.00528181	0.00209411	0.0013161	0.000470206	0.000309312	0.000151727	0	0		0.63	89.4207	4.05048	75.1005	3.53646	63.5981
0.467831	0.107	0.417558	0	0		0.107	0	0	0	0	0	0	0	0																				0.408	0.00549632	0.00215203	0.00136348	0.000478245	0.000317369	0.00015548	0	0		0.65	88.3091	4.22478	75.4751	3.70958	63.4073
0.048	0.108	0.416015	0	0		0.108	0	0	0	0	0	0	0	0																				0.409	0.0057211	0.00220198	0.00141231	0.000491956	0.000334184	0.000156815	0	0		0.67	86.7268	5.33071	75.7352	3.93636	62.9292
0.368843	0.109	0.414478	0	0		0.109	0	0	0	0	0	0	0	0																				0.41	0.00595339	0.00225363	0.00146387	0.00049878	0.000344312	0.000161106	0	0		0.69	85.1652	6.5206	75.4806	3.82057	63.5672
0.396684	0.11	0.412947	0	0		0.11	0	0	0	0	0	0	0	0																				0.411	0.0061781	0.00231122	0.00147041	0.000521329	0.000347078	0.000166883	0	0		0.71	82.7462	8.96462	74.4571	5.00052	63.1699
0.368166	0.111	0.411421	0	0		0.111	0	0	0	0	0	0	0	0																				0.412	0.00641688	0.00236056	0.00152003	0.000539524	0.000360151	0.000170746	0	0		0.73	82.3033	9.66692	73.91	4.62139	63.0372
0.317667	0.112	0.409901	0	0		0.112	0	0	0	0	0	0	0	0																				0.413	0.00666453	0.00241097	0.00157924	0.000546732	0.000386428	0.000166421	0	0		0.75	80.1953	10.3254	74.3253	5.05278	63.5258
0.259984	0.113	0.408386	0	0		0.113	0	0	0	0	0	0	0	0																				0.414	0.00690927	0.00246053	0.00163905	0.000558238	0.0003934	0.000169909	0	0		0.77	78.5787	12.6972	73.1728	5.89342	63.0896
0.466486	0.114	0.406877	0	0		0.114	0	0	0	0	0	0	0	0																				0.415	0.00715883	0.00250809	0.00170506	0.000571019	0.000401153	0.000175421	0	0		0.79	74.3924	14.488	72.6744	6.34395	63.0546
0.277172	0.115	0.405374	0	0		0.115	0	0	0	0	0	0	0	0																				0.416	0.00742493	0.00255998	0.00175423	0.000583829	0.000408753	0.000179256	0	0		0.81	67.9824	16.0911	73.8649	4.11102	62.4661
0.105175	0.116	0.403876	0	0		0.116	0	0	0	0	0	0	0	0																				0.417	0.00770209	0.00260581	0.00182162	0.000595269	0.000418188	0.000181641	0	0		0.83	66.6425	15.6223	71.3586	6.54178	62.1403
0.205665	0.117	0.402384	0	0		0.117	0	0	0	0	0	0	0	0																				0.418	0.00797238	0.00264833	0.00187893	0.000605356	0.000439687	0.00018186	0	0		0.85	66.8243	14.6075	73.1709	6.53431	63.0952
0.326333	0.118	0.400897	0	0		0.118	0	0	0	0	0	0	0	0																				0.419	0.00824622	0.00269319	0.00195204	0.000611604	0.000464198	0.000184587	0	0		0.87	62.4914	11.5998	68.3324	8.70272	60.7811
0.556832	0.119	0.399416	0	0		0.119	0	0	0	0	0	0	0	0																				0.42	0.00853678	0.00273732	0.00201985	0.000623724	0.000481934	0.000187387	0	0		0.89	60.027	11.5127	68.6674	6.14266	59.6168
0.214322	0.12	0.39794	0	0		0.12	0	0	0	0	0	0	0	0																				0.421	0.00882112	0.002783	0.00209132	0.000639285	0.000497804	0.000190592	0	0		0.91	57.5777	11.7954	66.9734	9.18481	59.8208
0.389334	0.121	0.39647	0	0		0.121	0	0	0	0	0	0	0	0																				0.422	0.00912331	0.00282828	0.00216058	0.000652403	0.00052711	0.000191765	0	0		0.93	58.4393	10.244	68.6066	7.14644	61.2806
0.076167	0.122	0.395005	0	0		0.122	0	0	0	0	0	0	0	0																				0.423	0.00943902	0.00287534	0.00224256	0.000663148	0.000554871	0.000193229	0	0		0.95	54.0166	4.30077	70.4908	7.56832	59.5853
0.597664	0.123	0.393545	0	0		0.123	0	0	0	0	0	0	0	0																				0.424	0.00975143	0.00291547	0.00230869	0.000674973	0.00057472	0.000196483	0	0		0.97	54.9854	5.64394	63.4614	9.85683	59.3142
0.548347	0.124	0.392091	0	0		0.124	0	0	0	0	0	0	0	0																				0.425	0.0100595	0.00295795	0.0023781	0.000685367	0.000595774	0.000200967	0	0		0.99	52.9856	8.01902	65.2287	12.7438	58.1423
0.424166	0.125	0.390642	0	0		0.125	0	0	0	0	0	0	0	0																				0.426	0.0103729	0.0029918	0.00244623	0.000692592	0.00061664	0.000204514	0	0		1.01	50.8145	4.20276	62.997	14.108	59.0915
0.517655	0.126	0.389199	0	0		0.126	0	0	0	0	0	0	0	0																				0.427	0.0107058	0.00302859	0.00252159	0.000705524	0.000642008	0.000209986	0	0		1.03	51.9076	6.54506	67.9337	11.3726	58.3152
0.48	0.127	0.387761	0	0		0.127	0	0	0	0	0	0	0	0																				0.428	0.0110498	0.00307101	0.00259775	0.000716258	0.00065027	0.000214113	0	0		1.05	53.6274	4.08195	62.9713	10.5354	57.522
0.565167	0.128	0.386328	0	0		0.128	0	0	0	0	0	0	0	0																				0.429	0.0113789	0.00311136	0.00266667	0.000724344	0.000671009	0.000215883	0	0		1.07	51.2494	3.67946	60.4431	8.58412	61.5094
0.176333	0.129	0.384901	0	0		0.129	0	0	0	0	0	0	0	0																				0.43	0.0117149	0.00314769	0.00274885	0.000737167	0.000687379	0.000215215	0	0		1.09	56.1881	7.19294	65.8769	9.58923	56.7457
0.324316	0.13	0.383478	0	0		0.13	0	0	0	0	0	0	0	0																				0.431	0.0120667	0.0031865	0.00283405	0.000746743	0.000699215	0.000216862	0	0		1.11	54.5093	4.3587	58.534	4.82725	59.1319
0.425667	0.131	0.382062	0	0		0.131	0	0	0	0	0	0	0	0																				0.432	0.0124248	0.00322479	0.00291872	0.000755225	0.000730888	0.000219591	0	0		1.13	54.1898	2.34068	55.92	6.76635	57.9304
0.986164	0.132	0.38065	0	0		0.132	0	0	0	0	0	0	0	0																				0.433	0.0127938	0.00325979	0.00299895	0.00075827	0.000766605	0.000221631	0	0		1.15	52.5661	4.02574	57.0527	9.64801	55.3802
0.263469	0.133	0.379243	0	0		0.133	0	0	0	0	0	0	0	0																				0.434	0.0131592	0.00329948	0.00308387	0.000767854	0.00079356	0.000223882	0	0		1.17	50.8621	3.14166	58.7408	7.92683	59.2825
0.384183	0.134	0.377842	0	0		0.134	0	0	0	0	0	0	0	0																				0.435	0.0135375	0.00333876	0.00317954	0.000778005	0.00082011	0.000223746	0	0		1.19	50.7225	5.79361	56.1559	5.67376	57.1183
0.280178	0.135	0.376446	0	0		0.135	0	0	0	0	0	0	0	0																				0.436	0.0139125	0.0033839	0.00326244	0.000782885	0.000834571	0.000224189	0	0		1.21	45.9246	3.74296	53.1215	7.00058	56.682
0.768846	0.136	0.375055	0	0		0.136	0	0	0	0	0	0	0	0																				0.437	0.0142829	0.00342121	0.00334956	0.000791225	0.00084991	0.00022175	0	0		1.23	50.3777	4.62418	55.8443	5.47124	56.0758
0.248839	0.137	0.373669	0	0		0.137	0	0	0	0	0	0	0	0																				0.438	0.0146968	0.00346559	0.00344488	0.000798075	0.000870809	0.000221549	0	0		1.25	49.2718	4.14783	54.9733	9.79144	56.8932
0.075697	0.138	0.372289	0	0		0.138	0	0	0	0	0	0	0	0																				0.439	0.0150826	0.00350071	0.00354711	0.000810561	0.000891091	0.000224952	0	0		1.27	54.5701	5.81203	56.231	5.84606	55.5594
0.570315	0.139	0.370913	0	0		0.139	0	0	0	0	0	0	0	0																				0.44	0.0154675	0.00353619	0.00363429	0.000818594	0.000905953	0.000227814	0	0		1.29	49.0604	3.99602	57.5838	7.07578	55.0041
0.407166	0.14	0.369543	0	0		0.14	0	0	0	0	0	0	0	0																				0.441	0.0158664	0.00357755	0.00371865	0.000824929	0.000927758	0.000227941	0	0
0.473841	0.141	0.368177	0	0		0.141	0	0	0	0	0	0	0	0																				0.442	0.0162794	0.00361559	0.00379768	0.000833265	0.000949267	0.000232836	0	0
0.054187	0.142	0.366817	0	0		0.142	0	0	0	0	0	0	0	0																				0.443	0.0167117	0.0036567	0.0039049	0.000841891	0.000973455	0.000238363	0	0
0.473484	0.143	0.365461	0	0		0.143	0	0	0	0	0	0	0	0																				0.444	0.01713	0.00370069	0.00401428	0.000852673	0.000997748	0.000241197	0	0
0.491999	0.144	0.364111	0	0		0.144	0	0	0	0	0	0	0	0																				0.445	0.0175651	0.00375187	0.00409863	0.000861479	0.00102017	0.000239015	0	0
0.339355	0.145	0.362766	0	0		0.145	0	0	0	0	0	0	0	0																				0.446	0.0179845	0.00379358	0.00419403	0.00086369	0.00105195	0.000237933	0	0
0.376512	0.146	0.361425	0	0		0.146	0	0	0	0	0	0	0	0																				0.447	0.0184171	0.00383242	0.00430371	0.00087465	0.00107638	0.00023931	0	0
0.442832	0.147	0.36009	0	0		0.147	0	0	0	0	0	0	0	0																				0.448	0.0188613	0.00387267	0.00441976	0.000888235	0.00110226	0.00024171	0	0
0.655314	0.148	0.358759	0	0		0.148	0	0	0	0	0	0	0	0																				0.449	0.0193099	0.00391124	0.0045235	0.00089463	0.00112935	0.000238857	0	0
0.548331	0.149	0.357434	0	0		0.149	0	0	0	0	0	0	0	0																				0.45	0.0197578	0.00395187	0.00460652	0.000906285	0.00115182	0.000240991	0	0
0.408165	0.15	0.356113	0	0		0.15	0	0	0	0	0	0	0	0																				0.451	0.0202067	0.00398869	0.00470642	0.000911788	0.00116546	0.000240128	0	0
0.313164	0.151	0.354797	2.44291e-127	0		0.151	0	0	0	0	0	0	0	0																				0.452	0.0206619	0.0040345	0.00480212	0.000916827	0.00118439	0.000237862	0	0
0.400166	0.152	0.353486	5.79139e-74	0		0.152	0	0	0	0	0	0	0	0																				0.453	0.0211178	0.00407757	0.0048991	0.000923519	0.00120344	0.000240427	0	0
0.489166	0.153	0.35218	1.14995e-51	0		0.153	0	0	0	0	0	0	0	0																				0.454	0.0215827	0.00412413	0.00500254	0.000931212	0.00124056	0.000245943	0	0
0.571166	0.154	0.350879	1.90372e-39	0		0.154	0	0	0	0	0	0	0	0																				0.455	0.0220537	0.00417362	0.00511543	0.000944015	0.00126152	0.000246575	0	0
0.376163	0.155	0.349582	9.59176e-32	0		0.155	0	0	0	0	0	0	0	0																				0.456	0.0225252	0.00421948	0.00522897	0.000956932	0.0012877	0.00024802	0	0
0.268499	0.156	0.348291	1.88179e-26	0		0.156	0	0	0	0	0	0	0	0																				0.457	0.0229978	0.00426526	0.005329	0.000966798	0.00129944	0.000253493	0	0
0.459524	0.157	0.347004	1.35289e-22	0		0.157	0	0	0	0	0	0	0	0																				0.458	0.0234625	0.00430334	0.00543937	0.000980832	0.0013237	0.00025619	0	0
0.603666	0.158	0.345722	1.15819e-19	0		0.158	0	0	0	0	0	0	0	0																				0.459	0.0239372	0.00434404	0.00555232	0.000988944	0.00134368	0.0002524	0	0
0.247999	0.159	0.344444	2.32707e-17	0		0.159	0	0	0	0	0	0	0	0																				0.46	0.024416	0.00439115	0.00566246	0.000998759	0.00134752	0.000248988	0	0
0.550999	0.16	0.343172	1.66708e-15	0		0.16	0	0	0	0	0	0	0	0																				0.461	0.0249291	0.00444536	0.00576702	0.00101088	0.00137343	0.000253075	0	0
0.562166	0.161	0.341904	5.58743e-14	0		0.161	0	0	0	0	0	0	0	0																				0.462	0.0254168	0.00449339	0.00586532	0.00102006	0.001409	0.000256044	0	0
0.419665	0.162	0.34064	1.05329e-12	0		0.162	0	0	0	0	0	0	0	0																				0.463	0.0259028	0.00454229	0.00596979	0.00103238	0.00144218	0.000263549	0	0
0.380316	0.163	0.339382	1.27079e-11	0		0.163	0	0	0	0	0	0	0	0																				0.464	0.0263816	0.00459506	0.00609846	0.00104555	0.00148239	0.000268239	0	0
0.536819	0.164	0.338128	1.07724e-10	0		0.164	0	0	0	0	0	0	0	0																				0.465	0.0268628	0.00464427	0.00620563	0.00105221	0.00152168	0.000267568	0	0
0.569515	0.165	0.336878	6.87487e-10	0		0.165	0	0	0	0	0	0	0	0																				0.466	0.0273654	0.00469179	0.00634104	0.00106212	0.0015487	0.000267649	0	0
0.4755	0.166	0.335634	3.48012e-09	0		0.166	0	0	0	0	0	0	0	0																				0.467	0.0278677	0.00474334	0.0064527	0.00107387	0.0015782	0.000273716	0	0
0.298671	0.167	0.334393	1.45464e-08	0		0.167	0	0	0	0	0	0	0	0																				0.468	0.0283589	0.00479459	0.00655638	0.0010855	0.00160406	0.00027511	0	0
0.490333	0.168	0.333158	5.18086e-08	0		0.168	0	0	0	0	0	0	0	0																				0.469	0.0288562	0.00484919	0.006675	0.00110005	0.00162543	0.000281773	0	0
0.433169	0.169	0.331927	1.61198e-07	0		0.169	0	0	0	0	0	0	0	0																				0.47	0.0293495	0.00490182	0.00678881	0.00111346	0.00164396	0.000279792	0	0
0.11518	0.17	0.330701	4.47026e-07	0		0.17	0	0	0	0	0	0	0	0																				0.471	0.0298641	0.00495708	0.00690314	0.00112526	0.00169557	0.000288612	0	0
0.322002	0.171	0.32948	1.12302e-06	0		0.171	0	0	0	0	0	0	0	0																				0.472	0.0303356	0.00500537	0.007023	0.00114269	0.00172459	0.000293255	0	0
0.239998	0.172	0.328264	2.59019e-06	0		0.172	0	0	0	0	0	0	0	0																				0.473	0.0307976	0.00505071	0.00715315	0.00115473	0.00175337	0.000296611	0	0
0.431516	0.173	0.327054	5.54585e-06	0		0.173	0	0	0	0	0	0	0	0																				0.474	0.0313028	0.00509912	0.00727751	0.00116835	0.00178863	0.000303406	0	0
0.345984	0.174	0.325851	1.11253e-05	0		0.174	0	0	0	0	0	0	0	0																				0.475	0.0318043	0.00515716	0.00740314	0.00118078	0.00181	0.00030817	0	0
0.550009	0.175	0.324657	2.10741e-05	0		0.175	0	0	0	0	0	0	0	0																				0.476	0.032284	0.00520581	0.00752136	0.00118914	0.0018289	0.0003094	0	0
0.185332	0.176	0.323474	3.79437e-05	0		0.176	0	0	0	0	0	0	0	0																				0.477	0.0327561	0.00525518	0.00763843	0.00120743	0.00186834	0.000313052	0	0
0.100165	0.177	0.322307	6.53026e-05	0		0.177	0	0	0	0	0	0	0	0																				0.478	0.0332486	0.00530616	0.00778221	0.00122807	0.00190378	0.000319991	0	0
0.272675	0.178	0.321159	0.00010795	0		0.178	0	0	0	0	0	0	0	0																				0.479	0.0337192	0.00536086	0.00791424	0.00123772	0.0019391	0.000324414	0	0
0.371334	0.179	0.320037	0.000172116	0		0.179	0	0	0	0	0	0	0	0																				0.48	0.0342208	0.00541746	0.00804619	0.00125491	0.00197438	0.000326363	0	0
0.212499	0.18	0.318948	0.000265648	0		0.18	0	0	0	0	0	0	0	0																				0.481	0.0347226	0.00546896	0.00816249	0.00127352	0.00199321	0.000332194	0	0
0.674476	0.181	0.317903	0.000398146	0		0.181	0	0	0	0	0	0	0	0																				0.482	0.0352341	0.00552037	0.00827518	0.00127975	0.00203251	0.000337263	0	0
0.477514	0.182	0.316913	0.000581073	0		0.182	0	0	0	0	0	0	0	0																				0.483	0.0357618	0.00557467	0.00838918	0.00129052	0.00207285	0.000339469	0	0
0.411335	0.183	0.315991	0.000827803	0		0.183	0	0	0	0	0	0	0	0																				0.484	0.0362715	0.00563202	0.00851127	0.00130324	0.00211184	0.000346647	0	0
0.047322	0.184	0.315152	0.00115362	0		0.184	0	0	0	0	0	0	0	0																				0.485	0.0368017	0.005696	0.00862124	0.00131912	0.00214325	0.00035014	0	0
0.300656	0.185	0.314414	0.00157565	0		0.185	0	0	0	0	0	0	0	0																				0.486	0.0373233	0.00575375	0.00875639	0.00133531	0.0021749	0.000352646	0	0
0.354326	0.186	0.313795	0.00211279	0		0.186	0	0	0	0	0	0	0	0																				0.487	0.0378226	0.00580612	0.00887342	0.00134789	0.00221594	0.000354453	0	0
0.444333	0.187	0.313316	0.00278551	0		0.187	0	0	0	0	0	0	0	0																				0.488	0.0383279	0.00586704	0.00901595	0.00136462	0.00223732	0.000361419	0	0
0.316002	0.188	0.312999	0.00361569	0		0.188	0	0	0	0	0	0	0	0																				0.489	0.0388567	0.00593076	0.00915074	0.00138481	0.00225588	0.000363344	0	0
0.368498	0.189	0.312867	0.00462639	0		0.189	0	0	0	0	0	0	0	0																				0.49	0.0393906	0.00600215	0.00926848	0.00140293	0.0022909	0.000370747	0	0
0.054829	0.19	0.312943	0.00584159	0		0.19	0	0	0	0	0	0	0	0																				0.491	0.0398878	0.00606228	0.00937674	0.00141528	0.00232567	0.000375968	0	0
0.379666	0.191	0.313253	0.0072859	0		0.191	0	0	0	0	0	0	0	0																				0.492	0.0404046	0.00612786	0.00948545	0.00143001	0.00237288	0.000379403	0	0
0.600511	0.192	0.31382	0.00898434	0		0.192	0	0	0	0	0	0	0	0																				0.493	0.0409255	0.00618996	0.0096024	0.00144914	0.00239595	0.00038364	0	0
0.282165	0.193	0.314672	0.010962	0		0.193	0	0	0	0	0	0	0	0																				0.494	0.0414491	0.00624764	0.00972267	0.0014651	0.00243975	0.000391562	0	0
0.262183	0.194	0.315831	0.0132438	0		0.194	0	0	0	0	0	0	0	0																				0.495	0.0419869	0.00631734	0.00985808	0.00148631	0.00246899	0.000403788	0	0
0.585166	0.195	0.317324	0.0158543	0		0.195	0	0	0	0	0	0	0	0																				0.496	0.0425048	0.00638375	0.00999273	0.00149994	0.00248681	0.000413164	0	0
0.341338	0.196	0.319173	0.0188171	0		0.196	0	0	0	0	0	0	0	0																				0.497	0.0430214	0.00644749	0.0101314	0.00151377	0.00251322	0.000419167	0	0
0.411646	0.197	0.321401	0.0221552	0		0.197	0	0	0	0	0	0	0	0																				0.498	0.0435641	0.00651852	0.0102469	0.0015276	0.00253283	0.000425481	0	0
0.486183	0.198	0.32403	0.0258903	0		0.198	0	0	0	0	0	0	0	0																				0.499	0.0441008	0.00659109	0.0103585	0.00154787	0.00253846	0.000435016	0	0
0.287173	0.199	0.327081	0.0300427	0		0.199	0	0	0	0	0	0	0	0																				0.5	0.0446267	0.00665709	0.0104811	0.00156117	0.00257002	0.000442656	0	0
0.417484	0.2	0.330573	0.0346315	0		0.2	0	0	0	0	0	0	0	0																				0.501	0.0451587	0.00672468	0.0105837	0.00157643	0.00260245	0.000451814	0	0
0.48883	0.201	0.334521	0.0396739	0		0.201	0	0	0	0	0	0	0	0																				0.502	0.0456826	0.00679868	0.0107058	0.00159315	0.00263793	0.00045705	0	0
0.371166	0.202	0.338944	0.0451855	0		0.202	0	0	0	0	0	0	0	0																				0.503	0.0462352	0.0068743	0.0108126	0.00161141	0.00268624	0.00046337	0	0
0.317178	0.203	0.343853	0.0511801	0		0.203	0	0	0	0	0	0	0	0																				0.504	0.0467834	0.00694684	0.0109319	0.0016243	0.00270865	0.000465974	0	0
0.435331	0.204	0.349261	0.0576697	0		0.204	0	0	0	0	0	0	0	0																				0.505	0.0473391	0.00701532	0.011047	0.00164181	0.00275703	0.000468516	0	0
0.562158	0.205	0.355178	0.0646641	0		0.205	0	0	0	0	0	0	0	0																				0.506	0.0478617	0.00708933	0.0111409	0.00166281	0.00278623	0.000472651	0	0
0.307497	0.206	0.361612	0.0721717	0		0.206	0	0	0	0	0	0	0	0																				0.507	0.048378	0.00716349	0.0112714	0.00167511	0.00281377	0.000474498	0	0
0.599179	0.207	0.36857	0.0801985	0		0.207	0	0	0	0	0	0	0	0																				0.508	0.0489162	0.00724378	0.0113686	0.00169446	0.00284497	0.000480316	0	0
0.659187	0.208	0.376054	0.0887488	0		0.208	0	0	0	0	0	0	0	0																				0.509	0.0494272	0.00731047	0.0114881	0.00170977	0.00287994	0.000481712	0	0
0.523998	0.209	0.384069	0.097825	0		0.209	0	0	0	0	0	0	0	0																				0.51	0.0499911	0.00738141	0.0116035	0.00171881	0.00290159	0.000487549	0	0
0.706664	0.21	0.392614	0.107428	0		0.21	0	0	0	0	0	0	0	0																				0.511	0.0505341	0.00745425	0.0117241	0.00173959	0.0029229	0.000493036	0	0
0.344834	0.211	0.401689	0.117556	0		0.211	0	0	0	0	0	0	0	0																				0.512	0.0510601	0.00752741	0.0118631	0.00175393	0.00294753	0.000493189	0	0
0.352166	0.212	0.41129	0.128207	0		0.212	0	0	0	0	0	0	0	0																				0.513	0.0515964	0.00759919	0.0119839	0.00176595	0.0029764	0.000495759	0	0
0.12701	0.213	0.421413	0.139376	0		0.213	0	0	0	0	0	0	0	0																				0.514	0.0521101	0.00768272	0.0121079	0.00178458	0.00302453	0.000506319	0	0
0.020166	0.214	0.432052	0.151057	0		0.214	0	0	0	0	0	0	0	0																				0.515	0.0526184	0.00775501	0.012245	0.00179885	0.0030745	0.000510069	0	0
0.361194	0.215	0.4432	0.163244	0		0.215	0	0	0	0	0	0	0	0																				0.516	0.0531954	0.00782818	0.0123686	0.0018151	0.00310874	0.000509306	0	0
0.25417	0.216	0.454848	0.175926	0		0.216	0	0	0	0	0	0	0	0																				0.517	0.0537209	0.00790333	0.0124871	0.00183465	0.00313806	0.000508821	0	0
0.615165	0.217	0.466986	0.189094	0		0.217	0	0	0	0	0	0	0	0																				0.518	0.0542412	0.00796944	0.012616	0.00184637	0.00317443	0.000509878	0	0
0.488165	0.218	0.479602	0.202738	0		0.218	0	0	0	0	0	0	0	0																				0.519	0.0547801	0.00803819	0.0127561	0.00185863	0.00322656	0.00050798	0	0
0.165988	0.219	0.492686	0.216844	0		0.219	0	0	0	0	0	0	0	0																				0.52	0.055299	0.00811475	0.0128613	0.0018779	0.00326539	0.000511404	0	0
0.602165	0.22	0.506223	0.2314	0		0.22	0	0	0	0	0	0	0	0																				0.521	0.0558194	0.00818439	0.0129898	0.00189804	0.00328981	0.000511596	0	0
0.4075	0.221	0.520199	0.246392	0		0.221	0	0	0	0	0	0	0	0																				0.522	0.0563802	0.00826564	0.0131105	0.00191588	0.00331584	0.00051812	0	0
0.584023	0.222	0.5346	0.261805	0		0.222	0	0	0	0	0	0	0	0																				0.523	0.0569095	0.00834229	0.0132269	0.00193591	0.00334342	0.000518462	0	0
0.218653	0.223	0.549411	0.277624	0		0.223	0	0	0	0	0	0	0	0																				0.524	0.0574501	0.00841512	0.0133464	0.00195728	0.00337437	0.000520193	0	0
0.661016	0.224	0.564615	0.293832	0		0.224	0	0	0	0	0	0	0	0																				0.525	0.0579991	0.00849847	0.0134567	0.00197002	0.00339023	0.000521092	0	0
0.5585	0.225	0.580196	0.310413	0		0.225	0	0	0	0	0	0	0	0																				0.526	0.0585437	0.00858337	0.0135765	0.00198946	0.00340422	0.000518505	0	0
0.516647	0.226	0.596136	0.32735	0		0.226	0	0	0	0	0	0	0	0																				0.527	0.0590751	0.00866536	0.0137163	0.00200844	0.0034522	0.000523928	0	0
0.313172	0.227	0.612419	0.344627	0		0.227	0	0	0	0	0	0	0	0																				0.528	0.0595952	0.00875077	0.0138246	0.00202404	0.00347837	0.000528478	0	0
0.564685	0.228	0.629027	0.362224	0		0.228	0	0	0	0	0	0	0	0																				0.529	0.0601102	0.00882761	0.0139198	0.00204928	0.00350121	0.000541216	0	0
0.567999	0.229	0.645942	0.380125	0		0.229	0	0	0	0	0	0	0	0																				0.53	0.0606421	0.00891423	0.01405	0.00206598	0.00352779	0.000550531	0	0
0.054659	0.23	0.663147	0.398312	0		0.23	0	0	0	0	0	0	0	0																				0.531	0.061153	0.00898837	0.0142019	0.00209152	0.00356409	0.000559144	0	0
0.494312	0.231	0.680622	0.416766	0		0.231	0	0	0	0	0	0	0	0																				0.532	0.06169	0.00906899	0.0143432	0.00211631	0.00359198	0.00056541	0	0
0.248499	0.232	0.698351	0.43547	0		0.232	0	0	0	0	0	0	0	0																				0.533	0.0621831	0.0091402	0.0144605	0.00212927	0.00360074	0.000562237	0	0
0.418169	0.233	0.716316	0.454405	0		0.233	0	0	0	0	0	0	0	0																				0.534	0.0627258	0.0092135	0.0145808	0.00214577	0.0036445	0.000561499	0	0
0.625511	0.234	0.734497	0.473555	0		0.234	0	0	0	0	0	0	0	0																				0.535	0.0632347	0.0092947	0.0147154	0.00216131	0.00365494	0.000564265	0	0
0.60032	0.235	0.752879	0.4929	0		0.235	0	0	0	0	0	0	0	0																				0.536	0.0637447	0.00937177	0.0148406	0.00218164	0.00365386	0.000570167	0	0
0.209334	0.236	0.771442	0.512424	0		0.236	0	0	0	0	0	0	0	0																				0.537	0.0642661	0.00944004	0.0149809	0.0022098	0.00368072	0.000574984	0	0
0.385496	0.237	0.79017	0.532109	0		0.237	0	0	0	0	0	0	0	0																				0.538	0.0648021	0.00951395	0.0151098	0.00222407	0.00372631	0.000586014	0	0
0.135676	0.238	0.809045	0.551938	0		0.238	0	0	0	0	0	0	0	0																				0.539	0.0653203	0.00959603	0.015258	0.00223865	0.00376265	0.000591292	0	0
0.156498	0.239	0.828051	0.571894	0		0.239	0	0	0	0	0	0	0	0																				0.54	0.0658162	0.00967182	0.0153824	0.00226184	0.0037966	0.000593122	0	0
0.45832	0.24	0.847171	0.59196	0		0.24	0	0	0	0	0	0	0	0																				0.541	0.0663908	0.00975696	0.0155154	0.00227644	0.00383062	0.000588072	0	0
0.485332	0.241	0.866389	0.612121	0		0.241	0	0	0	0	0	0	0	0																				0.542	0.066883	0.00983384	0.0156371	0.00228762	0.00384802	0.000583607	0	0
0.377158	0.242	0.885688	0.63236	0		0.242	0	0	0	0	0	0	0	0																				0.543	0.0674171	0.00992703	0.0157621	0.00230908	0.00387087	0.000591057	0	0
0.267356	0.243	0.905054	0.652661	0		0.243	0	0	0	0	0	0	0	0																				0.544	0.0678987	0.0100028	0.0158757	0.00233053	0.00390176	0.000597477	0	0
0.282834	0.244	0.92447	0.67301	0		0.244	0	0	0	0	0	0	0	0																				0.545	0.0684318	0.0100879	0.0160284	0.00234897	0.00393749	0.000602762	0	0
0.374852	0.245	0.943923	0.693392	0		0.245	0	0	0	0	0	0	0	0																				0.546	0.0689667	0.0101704	0.0161586	0.00237077	0.00397894	0.000611417	0	0
0.679479	0.246	0.963398	0.713793	0		0.246	0	0	0	0	0	0	0	0																				0.547	0.0694595	0.0102495	0.016295	0.00239849	0.00402527	0.000615999	0	0
0.178332	0.247	0.98288	0.734198	0		0.247	0	0	0	0	0	0	0	0																				0.548	0.0699582	0.0103216	0.0164214	0.0024159	0.00406823	0.000618612	0	0
0.537165	0.248	1.00236	0.754593	0		0.248	0	0	0	0	0	0	0	0																				0.549	0.0705097	0.0104094	0.0165284	0.00243464	0.00409698	0.00061566	0	0
0.503331	0.249	1.02182	0.774967	0		0.249	0	0	0	0	0	0	0	0																				0.55	0.0710333	0.0104922	0.0166473	0.00244983	0.00412153	0.000613314	0	0
0.594665	0.25	1.04124	0.795306	0		0.25	0	0	0	0	0	0	0	0																				0.551	0.0715639	0.0105656	0.0167957	0.00248314	0.00415121	0.000612995	0	0
0.564332	0.251	1.06062	0.815597	0		0.251	0	0	0	0	0	0	0	0																				0.552	0.0720931	0.0106484	0.0168996	0.00250744	0.0041861	0.00062065	0	0
0.134178	0.252	1.07995	0.83583	0		0.252	0	0	0	0	0	0	0	0																				0.553	0.0726157	0.0107262	0.0170345	0.00252795	0.0041971	0.000619642	0	0
0.472999	0.253	1.09921	0.855992	0		0.253	0	0	0	0	0	0	0	0																				0.554	0.0730946	0.0107878	0.0171677	0.00254793	0.00423369	0.000619907	0	0
0.506166	0.254	1.1184	0.876074	0		0.254	0	0	0	0	0	0	0	0																				0.555	0.073612	0.0108695	0.017284	0.00256777	0.00425635	0.00063086	0	0
0.020499	0.255	1.13749	0.896063	0		0.255	0	0	0	0	0	0	0	0																				0.556	0.0741007	0.0109472	0.0174041	0.00258848	0.00428974	0.000639187	0	0
0.395666	0.256	1.15648	0.915951	0		0.256	0	0	0	0	0	0	0	0																				0.557	0.0745735	0.0110163	0.0175466	0.00260449	0.00431422	0.000638514	0	0
0.366999	0.257	1.17537	0.935727	0		0.257	0	0	0	0	0	0	0	0																				0.558	0.0750575	0.0110951	0.0176641	0.0026225	0.00434089	0.000640697	0	0
0.383491	0.258	1.19414	0.955383	0		0.258	0	0	0	0	0	0	0	0																				0.559	0.075572	0.0111876	0.0178089	0.00265033	0.00436943	0.000656163	0	0
0.259166	0.259	1.21279	0.974909	0		0.259	0	0	0	0	0	0	0	0																				0.56	0.0761025	0.011272	0.0179295	0.00266841	0.00441295	0.000666443	0	0
0.5365	0.26	1.2313	0.994297	0		0.26	0	0	0	0	0	0	0	0																				0.561	0.0766328	0.0113632	0.0180709	0.00268643	0.00444497	0.000675693	0	0
0.221179	0.261	1.24966	1.01354	0		0.261	0	0	0	0	0	0	0	0																				0.562	0.0771144	0.0114367	0.0181843	0.00270664	0.0044579	0.000681319	0	0
0.291003	0.262	1.26788	1.03263	0		0.262	0	0	0	0	0	0	0	0																				0.563	0.0776467	0.0115205	0.0182926	0.00272995	0.00446923	0.000689695	0	0
0.397348	0.263	1.28594	1.05156	0		0.263	0	0	0	0	0	0	0	0																				0.564	0.0781881	0.011607	0.0184333	0.00275896	0.0044955	0.000697591	0	0
0.667332	0.264	1.30383	1.07032	0		0.264	0	0	0	0	0	0	0	0																				0.565	0.0786734	0.0116829	0.0185687	0.00277803	0.00452906	0.000705955	0	0
0.184668	0.265	1.32156	1.0889	0		0.265	0	0	0	0	0	0	0	0																				0.566	0.0791892	0.0117611	0.0186944	0.00279983	0.00456046	0.000711906	0	0
0.386669	0.266	1.3391	1.10731	0		0.266	0	0	0	0	0	0	0	0																				0.567	0.0796733	0.0118428	0.0188415	0.00282489	0.00460614	0.000717125	0	0
0.134166	0.267	1.35647	1.12553	0		0.267	0	0	0	0	0	0	0	0																				0.568	0.0801871	0.0119207	0.0189471	0.00284564	0.00462185	0.000724279	0	0
0.364334	0.268	1.37365	1.14356	0		0.268	0	0	0	0	0	0	0	0																				0.569	0.0807003	0.0119957	0.0191056	0.00285934	0.00464263	0.000727772	0	0
0.513353	0.269	1.39063	1.1614	0		0.269	0	0	0	0	0	0	0	0																				0.57	0.0812444	0.0120838	0.0192371	0.00287253	0.00468141	0.00073173	0	0
0.581666	0.27	1.40741	1.17903	0		0.27	0	0	0	0	0	0	0	0																				0.571	0.0817863	0.0121734	0.019363	0.00288806	0.00474519	0.000737477	0	0
0.461338	0.271	1.424	1.19646	0		0.271	0	0	0	0	0	0	0	0																				0.572	0.0822539	0.0122521	0.0194751	0.00290974	0.00478977	0.000747573	0	0
0.476508	0.272	1.44038	1.21367	0		0.272	0	0	0	0	0	0	0	0																				0.573	0.0827628	0.0123361	0.0195662	0.00292475	0.00478918	0.00074923	0	0
0.561831	0.273	1.45654	1.23068	0		0.273	0	0	0	0	0	0	0	0																				0.574	0.0833002	0.0124296	0.0196716	0.00294413	0.00481428	0.00075183	0	0
0.405334	0.274	1.47249	1.24747	0		0.274	0	0	0	0	0	0	0	0																				0.575	0.0837885	0.0124957	0.0198045	0.00297159	0.00485875	0.000755205	0	0
0.364975	0.275	1.48823	1.26403	0		0.275	0	0	0	0	0	0	0	0																				0.576	0.0842512	0.0125759	0.0199357	0.00299619	0.00488573	0.000762316	0	0
0.378332	0.276	1.50375	1.28038	0		0.276	0	0	0	0	0	0	0	0																				0.577	0.0846986	0.0126436	0.0200678	0.00302404	0.00490103	0.000767471	0	0
0.765677	0.277	1.51904	1.29649	0		0.277	0	0	0	0	0	0	0	0																				0.578	0.0852093	0.0127073	0.0202135	0.00304315	0.00495096	0.000772698	0	0
0.377152	0.278	1.53411	1.31238	0		0.278	0	0	0	0	0	0	0	0																				0.579	0.0856908	0.0127918	0.0203439	0.00306819	0.00498335	0.000783016	0	0
0.411686	0.279	1.54895	1.32804	0		0.279	0	0	0	0	0	0	0	0																				0.58	0.0861963	0.0128776	0.020473	0.00309139	0.00500032	0.000791386	0	0
0.458657	0.28	1.56356	1.34347	0		0.28	0	0	0	0	0	0	0	0																				0.581	0.086686	0.0129532	0.0206122	0.00311047	0.00500097	0.000795375	0	0
0.38948	0.281	1.57794	1.35866	0		0.281	0	0	0	0	0	0	0	0																				0.582	0.0871867	0.013039	0.0207768	0.0031507	0.00501588	0.000795974	0	0
0.524666	0.282	1.59208	1.37362	0		0.282	0	0	0	0	0	0	0	0																				0.583	0.0876609	0.0131084	0.0209239	0.00317317	0.00507786	0.000814604	0	0
0.444998	0.283	1.606	1.38834	0		0.283	0	0	0	0	0	0	0	0																				0.584	0.088158	0.0131926	0.0210396	0.00318896	0.00508915	0.000814868	0	0
0.366838	0.284	1.61967	1.40282	0		0.284	0	0	0	0	0	0	0	0																				0.585	0.0886256	0.013273	0.0211811	0.00320762	0.00513119	0.000819168	0	0
0.579344	0.285	1.63311	1.41706	0		0.285	0	0	0	0	0	0	0	0																				0.586	0.0890892	0.0133595	0.021325	0.00323063	0.00517698	0.000820558	0	0
0.472165	0.286	1.64632	1.43107	0		0.286	0	0	0	0	0	0	0	0																				0.587	0.0895285	0.013436	0.021467	0.00324666	0.00518759	0.000817502	0	0
0.420981	0.287	1.65928	1.44483	0		0.287	0	0	0	0	0	0	0	0																				0.588	0.0900052	0.0135097	0.0215733	0.00327419	0.00524644	0.000831074	0	0
0.294166	0.288	1.67201	1.45835	0		0.288	0	0	0	0	0	0	0	0																				0.589	0.0904708	0.0135835	0.0217063	0.00328369	0.00528348	0.00082039	0	0
0.180834	0.289	1.6845	1.47163	0		0.289	0	0	0	0	0	0	0	0																				0.59	0.090907	0.0136521	0.0218578	0.00330903	0.0053015	0.000820181	0	0
0.373499	0.29	1.69675	1.48467	0		0.29	0	0	0	0	0	0	0	0																				0.591	0.0913246	0.0137278	0.0219692	0.00332425	0.0053081	0.000826437	0	0
0.086174	0.291	1.70877	1.49746	0		0.291	0	0	0	0	0	0	0	0																				0.592	0.0918149	0.0138046	0.0220817	0.00334173	0.00532133	0.000832714	0	0
0.556167	0.292	1.72054	1.51002	0		0.292	0	0	0	0	0	0	0	0																				0.593	0.092274	0.0138876	0.0221882	0.00335796	0.00535846	0.000840721	0	0
0.394332	0.293	1.73208	1.52233	0		0.293	0	0	0	0	0	0	0	0																				0.594	0.0927698	0.013981	0.0223417	0.00338298	0.00538888	0.00084858	0	0
0.476333	0.294	1.74338	1.53441	0		0.294	0	0	0	0	0	0	0	0																				0.595	0.0932491	0.0140813	0.022444	0.00340594	0.00542579	0.000856701	0	0
0.622504	0.295	1.75444	1.54624	0		0.295	0	0	0	0	0	0	0	0																				0.596	0.0937624	0.014153	0.0225842	0.00342552	0.00546309	0.000854163	0	0
0.440338	0.296	1.76527	1.55784	0		0.296	0	0	0	0	0	0	0	0																				0.597	0.0942663	0.0142358	0.022725	0.00344619	0.00548871	0.000851094	0	0
0.368499	0.297	1.77586	1.5692	0		0.297	0	0	0	0	0	0	0	0																				0.598	0.0947172	0.0143119	0.0228628	0.00346764	0.00550964	0.000856294	0	0
0.529832	0.298	1.78622	1.58032	0		0.298	0	0	0	0	0	0	0	0																				0.599	0.0952132	0.0143812	0.0229549	0.00349159	0.00554945	0.000864732	0	0
0.4575	0.299	1.79634	1.5912	0		0.299	0	0	0	0	0	0	0	0																				0.6	0.0956727	0.0144581	0.0230799	0.00350523	0.00557678	0.000866798	0	0
0.448999	0.3	1.80623	1.60185	0		0.3	0	0	0	0	0	0	0	0																				0.601	0.0961275	0.0145364	0.0232292	0.00352271	0.00560405	0.000866712	0	0
0.485481	0.301	1.8159	1.61227	0		0.301	0	0	0	0	0	0	0	0																				0.602	0.0966095	0.0146074	0.0233801	0.00354592	0.00566384	0.000863552	0	0
0.468165	0.302	1.82533	1.62245	0		0.302	0	0	0	0	0	0	0	0																				0.603	0.0971215	0.0146943	0.0235023	0.00357246	0.00568425	0.000877515	0	0
0.405667	0.303	1.83453	1.63241	0		0.303	0	0	0	0	0	0	0	0																				0.604	0.0976197	0.0147805	0.0236008	0.00359841	0.00574907	0.000889301	0	0
0.526833	0.304	1.84351	1.64213	0		0.304	0	0	0	0	0	0	0	0																				0.605	0.0980837	0.0148783	0.0237103	0.00362492	0.00576834	0.00089732	0	0
0.474815	0.305	1.85226	1.65162	0		0.305	0	0	0	0	0	0	0	0																				0.606	0.0985524	0.0149652	0.0238716	0.00364691	0.00578855	0.000902003	0	0
0.272332	0.306	1.86078	1.66089	0		0.306	0	0	0	0	0	0	0	0																				0.607	0.098987	0.0150321	0.0239833	0.00366021	0.00583429	0.00090573	0	0
0.152666	0.307	1.86909	1.66994	0		0.307	0	0	0	0	0	0	0	0																				0.608	0.099394	0.0150947	0.024086	0.00366685	0.00587077	0.000907125	0	0
0.402502	0.308	1.87717	1.67876	0		0.308	0	0	0	0	0	0	0	0																				0.609	0.0998612	0.0151741	0.0242387	0.00369318	0.00590435	0.000915318	0	0
0.210832	0.309	1.88504	1.68735	0		0.309	0	0	0	0	0	0	0	0																				0.61	0.10028	0.015246	0.0244076	0.00371218	0.00592756	0.000924837	0	0
0.366987	0.31	1.89269	1.69573	0		0.31	0	0	0	0	0	0	0	0																				0.611	0.100815	0.015348	0.0245232	0.00373563	0.00594891	0.000928246	0	0
0.323488	0.311	1.90012	1.70389	0		0.311	0	0	0	0	0	0	0	0																				0.612	0.101286	0.0154246	0.0246773	0.00376289	0.00596897	0.000926286	0	0
0.141833	0.312	1.90734	1.71184	0		0.312	0	0	0	0	0	0	0	0																				0.613	0.101734	0.0155023	0.0248064	0.00377992	0.00599298	0.000936428	0	0
0.562182	0.313	1.91435	1.71957	0		0.313	0	0	0	0	0	0	0	0																				0.614	0.102205	0.0155675	0.0249279	0.00379318	0.00602754	0.000942763	0	0
0.541663	0.314	1.92115	1.72709	0		0.314	0	0	0	0	0	0	0	0																				0.615	0.102639	0.0156514	0.0250342	0.003816	0.00607131	0.000953378	0	0
0.282332	0.315	1.92774	1.7344	0		0.315	0	0	0	0	0	0	0	0																				0.616	0.103137	0.0157448	0.0251849	0.00382815	0.00608452	0.000955878	0	0
0.374508	0.316	1.93413	1.7415	0		0.316	0	0	0	0	0	0	0	0																				0.617	0.103508	0.015809	0.0253548	0.00384105	0.00614122	0.000955342	0	0
0.029837	0.317	1.94031	1.7484	0		0.317	0	0	0	0	0	0	0	0																				0.618	0.103921	0.0158807	0.0254658	0.0038655	0.0061909	0.000954603	0	0
0.494509	0.318	1.9463	1.75509	0		0.318	0	0	0	0	0	0	0	0																				0.619	0.104352	0.0159498	0.0256556	0.00388832	0.00623778	0.000956156	0	0
0.400834	0.319	1.95208	1.76158	0		0.319	0	0	0	0	0	0	0	0																				0.62	0.104764	0.0160053	0.0257662	0.0039089	0.00627919	0.000959742	0	0
0.032833	0.32	1.95767	1.76787	0		0.32	0	0	0	0	0	0	0	0																				0.621	0.105204	0.0160815	0.0259276	0.00392661	0.00630227	0.00095877	0	0
0.274166	0.321	1.96306	1.77397	0		0.321	0	0	0	0	0	0	0	0																				0.622	0.105613	0.0161465	0.0260536	0.00393278	0.0063043	0.000957914	0	0
0.524819	0.322	1.96826	1.77987	0		0.322	0	0	0	0	0	0	0	0																				0.623	0.106006	0.0162253	0.0261655	0.00396259	0.00637341	0.000949626	0	0
0.334	0.323	1.97327	1.78557	0		0.323	1.60982e-16	1.60982e-16	3.33067e-17	3.33067e-17	5.55112e-18	5.55112e-18	0	0																				0.624	0.106405	0.0162959	0.0263041	0.00398419	0.00641921	0.000952234	0	0
0.361497	0.324	1.9781	1.79109	0		0.324	3.23835e-13	3.23835e-13	6.66467e-14	6.66467e-14	1.29952e-14	1.29952e-14	0	0																				0.625	0.106814	0.0163808	0.0264295	0.00400231	0.0064586	0.000968161	0	0
0.384168	0.325	1.98274	1.79642	0		0.325	2.94767e-11	2.94767e-11	6.07525e-12	6.07525e-12	1.18473e-12	1.18473e-12	0	0																				0.626	0.107325	0.0164963	0.0265849	0.00403325	0.00646888	0.000976664	0	0
0.387007	0.326	1.98719	1.80156	0		0.326	5.83843e-10	5.83843e-10	1.20499e-10	1.20499e-10	2.35056e-11	2.35056e-11	0	0																				0.627	0.107797	0.016584	0.0266902	0.00405451	0.00653417	0.000975398	0	0
0.411678	0.327	1.99146	1.80652	0		0.327	4.94866e-09	4.94866e-09	1.02273e-09	1.02273e-09	1.99561e-10	1.99561e-10	0	0																				0.628	0.108121	0.0166516	0.0268314	0.00407037	0.00659727	0.000979708	0	0
0.426483	0.328	1.99556	1.8113	0		0.328	2.48313e-08	2.48313e-08	5.13855e-09	5.13855e-09	1.00296e-09	1.00296e-09	0	0																				0.629	0.108569	0.0167243	0.0270082	0.00409392	0.00665223	0.000964114	0	0
0.440168	0.329	1.99947	1.8159	0		0.329	8.78364e-08	8.78364e-08	1.82001e-08	1.82001e-08	3.55336e-09	3.55336e-09	0	0																				0.63	0.109026	0.0168191	0.0270734	0.00412588	0.00665644	0.000971159	0	0
0.223332	0.33	2.00322	1.82032	0		0.33	2.42803e-07	2.42803e-07	5.03736e-08	5.03736e-08	9.8376e-09	9.8376e-09	0	0																				0.631	0.109528	0.0169009	0.0272201	0.00415343	0.0067048	0.000973284	0	0
0.295664	0.331	2.00679	1.82456	0		0.331	5.59795e-07	5.59795e-07	1.16284e-07	1.16284e-07	2.27157e-08	2.27157e-08	0	0																				0.632	0.109808	0.0169383	0.0273407	0.0041716	0.00673874	0.000973528	0	0
0.346317	0.332	2.01019	1.82864	0		0.332	1.12431e-06	1.12431e-06	2.33836e-07	2.33836e-07	4.56913e-08	4.56913e-08	0	0																				0.633	0.110215	0.0169961	0.0274655	0.00420191	0.00678965	0.000966375	0	0
0.310669	0.333	2.01342	1.83254	0		0.333	2.02768e-06	2.02768e-06	4.22235e-07	4.22235e-07	8.25266e-08	8.25266e-08	0	0																				0.634	0.110538	0.0170622	0.0275719	0.00421245	0.00683803	0.000971328	0	0
0.158167	0.334	2.01649	1.83628	0		0.334	3.35673e-06	3.35673e-06	6.99833e-07	6.99833e-07	1.3682e-07	1.3682e-07	0	0																				0.635	0.110922	0.017131	0.0277163	0.00423058	0.00686461	0.000973254	0	0
0.292998	0.335	2.01939	1.83985	1.16718e-25		0.335	5.18515e-06	5.18515e-06	1.08232e-06	1.08232e-06	2.11654e-07	2.11654e-07	0	0																				0.636	0.111359	0.0171959	0.0278358	0.00426256	0.0069201	0.00097384	0	0
0.375838	0.336	2.02214	1.84326	6.26636e-12		0.336	7.56814e-06	7.56814e-06	1.58161e-06	1.58161e-06	3.09372e-07	3.09372e-07	0	0																				0.637	0.111717	0.017264	0.0279705	0.00429445	0.00697055	0.000982005	0	0
0.249983	0.337	2.02472	1.8465	2.42525e-07		0.337	1.05406e-05	1.05406e-05	2.20538e-06	2.20538e-06	4.31497e-07	4.31497e-07	0	0																				0.638	0.112156	0.017361	0.0280981	0.0043224	0.00698861	0.000996633	0	0
0.287664	0.338	2.02719	1.84959	4.43664e-05		0.338	1.41184e-05	1.4118e-05	2.9574e-06	2.9573e-06	5.78782e-07	5.78764e-07	0	0																				0.639	0.112491	0.0174157	0.0282045	0.00435045	0.00699977	0.00100059	0	0
0.378982	0.339	2.03021	1.85252	0.000952801		0.339	1.83079e-05	1.82984e-05	3.83943e-06	3.83739e-06	7.51596e-07	7.51192e-07	0	0																				0.64	0.112932	0.0174685	0.0283354	0.00435981	0.00701763	0.00100371	0	0
0.13	0.34	2.03732	1.8553	0.00704862		0.34	2.31383e-05	2.30629e-05	4.85828e-06	4.84207e-06	9.51304e-07	9.48102e-07	0	0																				0.641	0.11332	0.017523	0.0284609	0.00439108	0.00706144	0.000997107	0	0
0.506159	0.341	2.05679	1.85792	0.028489		0.341	2.87085e-05	2.83758e-05	6.03573e-06	5.96418e-06	1.18224e-06	1.1681e-06	0	0																				0.642	0.113669	0.0175872	0.0286079	0.00441856	0.00707701	0.00100179	0	0
0.373666	0.342	2.09979	1.8604	0.079178		0.342	3.51992e-05	3.41919e-05	7.41139e-06	7.19457e-06	1.45226e-06	1.40941e-06	0	0																				0.643	0.114018	0.0176428	0.0287695	0.00444853	0.00712265	0.00100696	0	0
0.514499	0.343	2.17643	1.86272	0.171848		0.343	4.28271e-05	4.04763e-05	9.03271e-06	8.52629e-06	1.77079e-06	1.6707e-06	0	0																				0.644	0.114402	0.017714	0.0288678	0.00446981	0.00715393	0.00101565	0	0
0.07	0.344	2.2926	1.8649	0.314254		0.344	5.17713e-05	4.72237e-05	1.09393e-05	9.95898e-06	2.1457e-06	1.95193e-06	0	0																				0.645	0.114807	0.0177917	0.0289884	0.00449091	0.00714864	0.00102423	0	0
0.060011	0.345	2.44918	1.86694	0.508028		0.345	6.21275e-05	5.4461e-05	1.31525e-05	1.14993e-05	2.58128e-06	2.25449e-06	0	0																				0.646	0.115229	0.0178746	0.0291397	0.00451476	0.0071711	0.00103057	0	0
0.583499	0.346	2.64278	1.86884	0.749534		0.346	7.39112e-05	6.22291e-05	1.56766e-05	1.31571e-05	3.07839e-06	2.58036e-06	0	0																				0.647	0.115656	0.0179357	0.0292304	0.00452671	0.00719328	0.00103655	0	0
0.310999	0.347	2.86719	1.8706	1.03158		0.347	8.71019e-05	7.05565e-05	1.85072e-05	1.49393e-05	3.63625e-06	2.931e-06	0	0																				0.648	0.116072	0.0179815	0.0293472	0.00455323	0.00720477	0.00103368	0	0
0.373163	0.348	3.11482	1.87222	1.34515		0.348	0.000101782	7.94318e-05	2.16615e-05	1.68444e-05	4.2583e-06	3.30611e-06	0	0																				0.649	0.116409	0.0180436	0.0294544	0.00456836	0.00725228	0.00104621	0	0
0.040341	0.349	3.37782	1.8737	1.68077		0.349	0.000118394	8.87692e-05	2.5232e-05	1.88547e-05	4.96292e-06	3.70221e-06	0	0																				0.65	0.116682	0.0181219	0.0295639	0.00458693	0.00726486	0.00105409	0	0
0.337333	0.35	3.6488	1.87505	2.02943		0.35	0.000137731	9.84351e-05	2.93865e-05	2.0942e-05	5.78351e-06	4.11371e-06	0	0																				0.651	0.11704	0.0182001	0.0297251	0.00460512	0.00732137	0.00105384	0	0
0.267511	0.351	3.92128	1.87628	2.38311		0.351	0.000160478	0.00010831	3.42834e-05	2.30916e-05	6.75167e-06	4.53776e-06	0	0																				0.652	0.117418	0.0182535	0.029899	0.00461389	0.00738865	0.00105397	0	0
0.329509	0.352	4.18985	1.87737	2.73503		0.352	0.000187022	0.000118515	3.99994e-05	2.53202e-05	7.88279e-06	4.97776e-06	0	0																				0.653	0.117875	0.0183355	0.0300774	0.00463581	0.00745165	0.00104948	0	0
0.298498	0.353	4.45018	1.87834	3.0797		0.353	0.000217366	0.000129269	4.65303e-05	2.76667e-05	9.17622e-06	5.44155e-06	0	0																				0.654	0.118324	0.0184309	0.0301708	0.0046654	0.00744888	0.00105772	0	0
0.292	0.354	4.69897	1.87918	3.41285		0.354	0.000251277	0.000140765	5.38306e-05	3.01723e-05	1.06231e-05	5.93743e-06	0	0																				0.655	0.118692	0.0185028	0.0303073	0.00468424	0.00744668	0.00106849	0	0
0.278499	0.355	4.93381	1.8799	3.73127		0.355	0.000288486	0.000153152	6.1846e-05	3.28689e-05	1.22129e-05	6.47187e-06	0	0																				0.656	0.119174	0.0186083	0.030453	0.00469803	0.00745693	0.00107577	0	0
0.238841	0.356	5.15307	1.8805	4.03271		0.356	0.000328749	0.000166524	7.05276e-05	3.57775e-05	1.39359e-05	7.0491e-06	0	0																				0.657	0.119498	0.0186722	0.0305818	0.00472281	0.0074573	0.00108262	0	0
0.364666	0.357	5.35574	1.88098	4.31568		0.357	0.000371861	0.000180935	7.98349e-05	3.89103e-05	1.57844e-05	7.67158e-06	0	0																				0.658	0.119942	0.0187495	0.030703	0.00472841	0.00747573	0.00109311	0	0
0.502167	0.358	5.54135	1.88134	4.57935		0.358	0.000417497	0.000196349	8.97354e-05	4.22735e-05	1.77519e-05	8.34057e-06	0	0																				0.659	0.12033	0.018823	0.0308005	0.00474811	0.00749735	0.00108703	0	0
0.609499	0.359	5.70979	1.88159	4.82335		0.359	0.00046564	0.00021281	0.000100203	4.58685e-05	1.98336e-05	9.05638e-06	0	0																				0.66	0.120629	0.0189012	0.0309275	0.00477663	0.0075078	0.00110781	0	0
0.198333	0.36	5.86128	1.88173	5.04774		0.36	0.000515655	0.000230144	0.00011122	4.96928e-05	2.20258e-05	9.81847e-06	0	0																				0.661	0.121001	0.0189833	0.0310836	0.00480519	0.00752274	0.00111831	0	0
0.52716	0.361	5.99626	1.88176	5.25285		0.361	0.000568252	0.000248525	0.000122771	5.374e-05	2.43263e-05	1.06256e-05	0	0																				0.662	0.121417	0.0190631	0.0311819	0.00481115	0.00751244	0.00112329	0	0
0.332	0.362	6.11534	1.88167	5.43923		0.362	0.000623218	0.000267896	0.00013485	5.80005e-05	2.67337e-05	1.14757e-05	0	0																				0.663	0.121789	0.0191448	0.03131	0.00482498	0.0075386	0.00112156	0	0
0.499326	0.363	6.21925	1.88148	5.6076		0.363	0.000680354	0.000288136	0.000147458	6.24606e-05	2.92486e-05	1.23662e-05	0	0																				0.664	0.12213	0.01923	0.0314251	0.0048403	0.00754207	0.00112557	0	0
0.184347	0.364	6.30876	1.88119	5.75879		0.364	0.000740099	0.000309186	0.000160624	6.70983e-05	3.18772e-05	1.32926e-05	0	0																				0.665	0.12237	0.0192753	0.0315395	0.00484386	0.00761095	0.00112948	0	0
0.389008	0.365	6.38473	1.88079	5.89367		0.365	0.000802827	0.000330864	0.000174436	7.18765e-05	3.46367e-05	1.42477e-05	0	0																				0.666	0.122593	0.0193226	0.0315916	0.00485508	0.00768689	0.00113482	0	0
0.140498	0.366	6.44801	1.88029	6.01318		0.366	0.000868978	0.000352865	0.000189026	7.67455e-05	3.75532e-05	1.52217e-05	0	0																				0.667	0.122911	0.0193825	0.0316472	0.00487794	0.0076988	0.00114401	0	0
0.368663	0.367	6.49944	1.87969	6.11824		0.367	0.000939386	0.000375076	0.000204527	8.16598e-05	4.06529e-05	1.62056e-05	0	0																				0.668	0.123241	0.0194308	0.0317744	0.00490318	0.00776073	0.00115739	0	0
0.507665	0.368	6.53987	1.87899	6.20978		0.368	0.00101395	0.000397236	0.000221016	8.65939e-05	4.39516e-05	1.71945e-05	0	0																				0.669	0.123648	0.0195241	0.0318261	0.00492342	0.00778028	0.0011742	0	0
0.408483	0.369	6.57011	1.8782	6.28872		0.369	0.00109307	0.000419461	0.000238503	9.15472e-05	4.7451e-05	1.81881e-05	0	0																				0.67	0.124004	0.0196051	0.0319801	0.00495246	0.00783763	0.00117423	0	0
0.267167	0.37	6.59095	1.87731	6.35595		0.37	0.00117664	0.000441872	0.000256942	9.65364e-05	5.11429e-05	1.91896e-05	0	0																				0.671	0.124265	0.0196553	0.0321067	0.0049781	0.00789075	0.00118521	0	0
0.677334	0.371	6.60313	1.87633	6.4123		0.371	0.0012643	0.000464574	0.000276263	0.000101585	5.50136e-05	2.02037e-05	0	0																				0.672	0.124664	0.0197415	0.0322702	0.00499904	0.00792327	0.00119226	0	0
0.530994	0.372	6.60735	1.87526	6.45859		0.372	0.00135558	0.000487641	0.000296391	0.000106715	5.90484e-05	2.12348e-05	0	0																				0.673	0.125138	0.0198591	0.0324494	0.00503921	0.00792724	0.00119122	0	0
0.395666	0.373	6.60429	1.87409	6.49558		0.373	0.00144985	0.00051104	0.000317254	0.000111945	6.32336e-05	2.22866e-05	0	0																				0.674	0.125439	0.019912	0.0325943	0.00507193	0.00791118	0.00120402	0	0
0.401333	0.374	6.59457	1.87284	6.52401		0.374	0.00154718	0.000534967	0.000338791	0.000117288	6.75572e-05	2.33616e-05	0	0																				0.675	0.125848	0.0199733	0.0327177	0.00509161	0.00795747	0.00121206	0	0
0.276832	0.375	6.57878	1.87151	6.54455		0.375	0.00164723	0.000559457	0.000360961	0.000122749	7.2011e-05	2.44612e-05	0	0																				0.676	0.126162	0.0200256	0.0328341	0.00511287	0.00795662	0.00120695	0	0
0.247997	0.376	6.55746	1.87009	6.55784		0.376	0.0017494	0.000584643	0.000383753	0.000128322	7.6593e-05	2.55842e-05	0	0																				0.677	0.12649	0.0200885	0.0329461	0.00514597	0.00798441	0.00122105	0	0
0.308333	0.377	6.53113	1.86858	6.56448		0.377	0.00185411	0.000610078	0.000407202	0.000133984	8.1309e-05	2.67265e-05	0	0																				0.678	0.126796	0.0201433	0.0330747	0.00517554	0.00803027	0.0012242	0	0
0.102666	0.378	6.50025	1.867	6.56503		0.378	0.00196238	0.000635714	0.000431399	0.00013971	8.6173e-05	2.78812e-05	0	0																				0.679	0.12717	0.0202059	0.0332247	0.00521825	0.00806216	0.0012226	0	0
0.275321	0.379	6.46527	1.86533	6.56001		0.379	0.00207457	0.000661315	0.000456365	0.00014542	9.12028e-05	2.90398e-05	0	0																				0.68	0.127616	0.0202924	0.0333538	0.00525487	0.00811282	0.00123825	0	0
0.417509	0.38	6.42658	1.86359	6.54989		0.38	0.0021912	0.000686743	0.00048225	0.000151101	9.64153e-05	3.01946e-05	0	0																				0.681	0.127963	0.0203463	0.0334668	0.00527393	0.00816318	0.00124424	0	0
0.370669	0.381	6.38457	1.86177	6.53512		0.381	0.00231206	0.00071178	0.000509123	0.000156729	0.000101823	3.13403e-05	0	0																				0.682	0.128281	0.0204025	0.033619	0.00530344	0.0081824	0.00124179	0	0
0.381	0.382	6.33957	1.85987	6.51613		0.382	0.00243737	0.000736449	0.000537019	0.000162296	0.000107431	3.24745e-05	0	0																				0.683	0.128653	0.0204997	0.0337149	0.00531415	0.00823148	0.00123276	0	0
0.098501	0.383	6.29191	1.8579	6.49328		0.383	0.00256724	0.000760771	0.000565955	0.000167804	0.00011324	3.35973e-05	0	0																				0.684	0.129053	0.0205792	0.0338886	0.00534446	0.00827404	0.00125178	0	0
0.393309	0.384	6.24188	1.85586	6.46694		0.384	0.00270191	0.000784727	0.000595913	0.000173252	0.000119252	3.4709e-05	0	0																				0.685	0.129661	0.0207117	0.0339703	0.00536478	0.00829074	0.00125517	0	0
0.531336	0.385	6.18975	1.85375	6.43743		0.385	0.00284164	0.000808396	0.000626908	0.000178636	0.00012547	3.58087e-05	0	0																				0.686	0.129996	0.0207805	0.0341287	0.00541649	0.00832448	0.00124762	0	0
0.231667	0.386	6.13575	1.85156	6.40506		0.386	0.00298578	0.000831782	0.000658981	0.000183938	0.000131901	3.68927e-05	0	0																				0.687	0.130375	0.0208925	0.0343227	0.00546571	0.0083934	0.00125599	0	0
0.542497	0.387	6.08013	1.84931	6.3701		0.387	0.00313447	0.00085468	0.000692222	0.000189127	0.00013856	3.79542e-05	0	0																				0.688	0.13069	0.0209484	0.0344079	0.00549549	0.00840172	0.00127298	0	0
0.401311	0.388	6.02309	1.84699	6.3328		0.388	0.00328871	0.000876598	0.000726711	0.00019415	0.000145466	3.89833e-05	0	0																				0.689	0.13088	0.020988	0.0345496	0.00552606	0.00841479	0.00128449	0	0
0.678665	0.389	5.96482	1.84461	6.29342		0.389	0.00344964	0.000897357	0.000762552	0.000198949	0.000152641	3.99688e-05	0	0																				0.69	0.131309	0.0210796	0.0346893	0.00555888	0.00843268	0.00128948	0	0
0.185666	0.39	5.9055	1.84216	6.25216		0.39	0.00361725	0.000916732	0.000799851	0.000203462	0.000160105	4.08987e-05	0	0																				0.691	0.13155	0.0211251	0.0347771	0.00558491	0.00843906	0.00129859	0	0
0.216679	0.391	5.84528	1.83965	6.20922		0.391	0.0037918	0.000934404	0.000838702	0.000207632	0.000167877	4.1762e-05	0	0																				0.692	0.131833	0.0212241	0.0348647	0.00559953	0.0084613	0.00130553	0	0
0.588001	0.392	5.78431	1.83708	6.1648		0.392	0.00397402	0.000949971	0.000879175	0.000211414	0.000175973	4.25497e-05	0	0																				0.693	0.132134	0.0212986	0.0349623	0.00561184	0.00844059	0.00132864	0	0
0.24	0.393	5.72272	1.83444	6.11905		0.393	0.00416453	0.000963453	0.000921304	0.000214774	0.0001844	4.32555e-05	0	0																				0.694	0.132581	0.0214061	0.0350768	0.0056298	0.00847684	0.00135269	0	0
0.223838	0.394	5.66064	1.83175	6.07214		0.394	0.00436257	0.000974919	0.000965055	0.000217694	0.000193162	4.38761e-05	0	0																				0.695	0.132824	0.0214661	0.0353022	0.00566421	0.00846648	0.00135294	0	0
0.368833	0.395	5.59819	1.829	6.0242		0.395	0.004568	0.000984435	0.00101046	0.000220163	0.000202258	4.44114e-05	0	0																				0.696	0.133093	0.0215579	0.0354197	0.00567123	0.00847939	0.00136983	0	0
0.333322	0.396	5.53545	1.8262	5.97538		0.396	0.00478098	0.000991935	0.0010575	0.000222208	0.00021168	4.48642e-05	0	0																				0.697	0.133273	0.0216144	0.0355465	0.00569222	0.00851575	0.00137922	0	0
0.466665	0.397	5.47252	1.82334	5.92578		0.397	0.00500075	0.000997628	0.00110613	0.000223857	0.000221418	4.52396e-05	0	0																				0.698	0.133529	0.0216651	0.0356909	0.00571171	0.00854488	0.00137452	0	0
0.469834	0.398	5.4095	1.82042	5.87552		0.398	0.00522692	0.00100215	0.00115628	0.000225177	0.000231459	4.55449e-05	0	0																				0.699	0.134034	0.0218067	0.0358771	0.00574535	0.00858164	0.00138597	0	0
0.095999	0.399	5.34644	1.81745	5.82471		0.399	0.00545888	0.00100553	0.00120778	0.000226195	0.000241787	4.57888e-05	0	0																				0.7	0.134243	0.0218601	0.0359957	0.00577676	0.00860114	0.00138508	0	0
0.364842	0.4	5.28344	1.81443	5.77342		0.4	0.00569653	0.00100781	0.00126067	0.000226943	0.000252386	4.59811e-05	0	0																				0.701	0.134725	0.0220093	0.0361205	0.00580249	0.00859081	0.00139581	0	0
0.204845	0.401	5.22053	1.81136	5.72176		0.401	0.00593828	0.00100967	0.00131484	0.000227475	0.00026324	4.61323e-05	0	0																				0.702	0.135076	0.022098	0.0362303	0.00583769	0.00867745	0.00140441	0	0
0.392501	0.402	5.1578	1.80824	5.6698		0.402	0.00618542	0.00101103	0.00137021	0.000227845	0.000274332	4.62532e-05	0	0																				0.703	0.135234	0.0221713	0.0363769	0.00584262	0.00873866	0.00140679	0	0
0.457153	0.403	5.09528	1.80507	5.6176		0.403	0.00643662	0.00101207	0.0014267	0.00022811	0.000285646	4.63545e-05	0	0																				0.704	0.135479	0.0222389	0.0365278	0.005849	0.00879184	0.00140006	0	0
0.577486	0.404	5.03302	1.80185	5.56524		0.404	0.00669144	0.0010132	0.00148421	0.000228322	0.000297167	4.64469e-05	0	0																				0.705	0.135725	0.0222911	0.0367088	0.00585821	0.00881969	0.00141389	0	0
0.443333	0.405	4.97107	1.79859	5.51277		0.405	0.00695003	0.00101433	0.00154241	0.000228595	0.00030888	4.65408e-05	0	0																				0.706	0.135968	0.0223435	0.0368435	0.00588988	0.00885146	0.00140899	0	0
0.396321	0.406	4.90946	1.79528	5.46025		0.406	0.00721139	0.00101609	0.00160143	0.000228913	0.000320773	4.6646e-05	0	0																				0.707	0.136196	0.0224004	0.0369999	0.0058889	0.00885717	0.00140659	0	0
0.460999	0.407	4.84823	1.79193	5.40772		0.407	0.00747632	0.0010182	0.00166129	0.000229307	0.000332833	4.6772e-05	0	0																				0.708	0.136495	0.0224675	0.0371021	0.00590465	0.00890234	0.00139241	0	0
0.324663	0.408	4.7874	1.78854	5.35524		0.408	0.00774413	0.00102085	0.00172191	0.000229823	0.000345048	4.69275e-05	0	0																				0.709	0.136606	0.0225077	0.0372498	0.00592669	0.00896093	0.00138882	0	0
0.360835	0.409	4.72702	1.7851	5.30284		0.409	0.00801449	0.00102428	0.00178324	0.0002305	0.000357409	4.71208e-05	0	0																				0.71	0.136896	0.0225965	0.0373893	0.00594954	0.00899529	0.001391	0	0
0.407168	0.41	4.66709	1.78162	5.25056		0.41	0.00828715	0.00102862	0.00184521	0.000231377	0.000369904	4.73593e-05	0	0																				0.711	0.137186	0.0226899	0.0374891	0.00598053	0.00898569	0.00139687	0	0
0.372166	0.411	4.60764	1.7781	5.19844		0.411	0.0085624	0.001034	0.00190781	0.000232489	0.000382526	4.76497e-05	0	0																				0.712	0.13745	0.0227802	0.0375825	0.00601356	0.00896586	0.00140173	0	0
0.232998	0.412	4.5487	1.77454	5.1465		0.412	0.00884016	0.00104034	0.001971	0.000233868	0.000395266	4.79981e-05	0	0																				0.713	0.137855	0.0228934	0.0377506	0.00603877	0.00901411	0.00140694	0	0
0.308994	0.413	4.49028	1.77095	5.09477		0.413	0.00911982	0.00104777	0.0020346	0.000235539	0.000408116	4.84097e-05	0	0																				0.714	0.138028	0.0229306	0.0378388	0.00606062	0.00905486	0.00141559	0	0
0.670987	0.414	4.43238	1.76731	5.04329		0.414	0.00940135	0.00105644	0.0020986	0.000237514	0.00042107	4.8889e-05	0	0																				0.715	0.138398	0.0230359	0.0380069	0.00610903	0.00908166	0.00142383	0	0
0.062332	0.415	4.37504	1.76365	4.99206		0.415	0.00968482	0.00106654	0.00216305	0.000239833	0.000434121	4.94396e-05	0	0																				0.716	0.138555	0.0230889	0.0380456	0.00613148	0.0090985	0.00143174	0	0
0.375013	0.416	4.31825	1.75994	4.94112		0.416	0.00997058	0.00107789	0.00222793	0.00024251	0.000447263	5.00644e-05	0	0																				0.717	0.138679	0.0231601	0.0380757	0.0061366	0.00913967	0.00142033	0	0
0.368662	0.417	4.26202	1.7562	4.89048		0.417	0.0102577	0.00109051	0.00229326	0.000245577	0.000460491	5.07655e-05	0	0																				0.718	0.138878	0.023214	0.0381753	0.00615826	0.00911649	0.00145179	0	0
0.516666	0.418	4.20638	1.75243	4.84015		0.418	0.0105464	0.0011046	0.00235908	0.000249011	0.000473799	5.15445e-05	0	0																				0.719	0.139073	0.0232753	0.0382134	0.00617173	0.00910195	0.00146024	0	0
0.549832	0.419	4.15131	1.74862	4.79016		0.419	0.0108367	0.00112021	0.00242531	0.000252801	0.000487182	5.2402e-05	0	0																				0.72	0.139229	0.0232924	0.0383971	0.00620522	0.00911346	0.00147704	0	0
0.249981	0.42	4.09683	1.74478	4.74051		0.42	0.0111288	0.00113721	0.00249186	0.000256942	0.000500636	5.33382e-05	0	0																				0.721	0.139526	0.0233712	0.0384387	0.00621821	0.00917018	0.00147936	0	0
0.605332	0.421	4.04294	1.74091	4.69122		0.421	0.0114221	0.00115563	0.00255863	0.000261412	0.000514156	5.43527e-05	0	0																				0.722	0.139729	0.0234372	0.0385322	0.00621995	0.00922802	0.00149436	0	0
0.381337	0.422	3.98965	1.73702	4.6423		0.422	0.0117164	0.00117556	0.00262573	0.000266244	0.000527739	5.54446e-05	0	0																				0.723	0.140059	0.0235194	0.0385836	0.00623	0.0092771	0.00150525	0	0
0.375666	0.423	3.93696	1.73309	4.59375		0.423	0.0120121	0.0011969	0.00269315	0.000271434	0.000541381	5.66126e-05	0	0																				0.724	0.140196	0.0235574	0.0387187	0.00624064	0.00938926	0.00150028	0	0
0.496507	0.424	3.88486	1.72913	4.54559		0.424	0.0123093	0.0012197	0.00276088	0.00027699	0.000555077	5.7855e-05	0	0																				0.725	0.140488	0.0236319	0.0387941	0.00624568	0.00940411	0.00150317	0	0
0.178834	0.425	3.83336	1.72514	4.49782		0.425	0.0126076	0.00124385	0.00282889	0.000282897	0.000568825	5.91698e-05	0	0																				0.726	0.140655	0.0237027	0.038933	0.00627957	0.00950197	0.00150317	0	0
0.593981	0.426	3.78247	1.72113	4.45045		0.426	0.0129067	0.0012694	0.00289714	0.000289145	0.000582622	6.05548e-05	0	0																				0.727	0.140893	0.0237773	0.0390016	0.00631881	0.00957352	0.00149907	0	0
0.490666	0.427	3.73217	1.71709	4.40348		0.427	0.0132067	0.00129625	0.00296555	0.000295694	0.000596463	6.20076e-05	0	0																				0.728	0.1411	0.0238587	0.0391999	0.00636039	0.00957754	0.00152551	0	0
0.372168	0.428	3.68248	1.71303	4.35692		0.428	0.0135079	0.00132448	0.00303411	0.000302534	0.000610346	6.35257e-05	0	0																				0.729	0.141235	0.0239116	0.0393105	0.00639837	0.00964093	0.00151733	0	0
0.21917	0.429	3.63338	1.70894	4.31077		0.429	0.0138099	0.001354	0.00310291	0.000309684	0.000624269	6.51065e-05	0	0																				0.73	0.141284	0.0239579	0.0393944	0.00644164	0.00968847	0.00152444	0	0
0.41	0.43	3.58487	1.70483	4.26503		0.43	0.0141124	0.00138466	0.00317195	0.000317141	0.000638228	6.67473e-05	0	0																				0.731	0.141483	0.0240409	0.0394949	0.00649097	0.00969644	0.0015388	0	0
0.315334	0.431	3.53696	1.70069	4.21971		0.431	0.0144157	0.00141652	0.0032412	0.000324896	0.000652221	6.84454e-05	0	0																				0.732	0.141606	0.0241061	0.0395997	0.00650999	0.00969289	0.00154067	0	0
0.391833	0.432	3.48964	1.69653	4.17481		0.432	0.0147199	0.00144951	0.00331061	0.000332931	0.000666234	7.01926e-05	0	0																				0.733	0.141896	0.0241906	0.0396981	0.00654629	0.00968103	0.00156746	0	0
0.475003	0.433	3.4429	1.69235	4.13033		0.433	0.0150249	0.00148358	0.00338014	0.00034123	0.000680261	7.19824e-05	0	0																				0.734	0.142103	0.024244	0.0397368	0.00655814	0.00972918	0.00158038	0	0
0.351507	0.434	3.39675	1.68814	4.08626		0.434	0.0153301	0.00151866	0.00344973	0.000349728	0.000694317	7.38226e-05	0	0																				0.735	0.142489	0.0243758	0.0398365	0.00658141	0.00971966	0.00159702	0	0
0.061666	0.435	3.35117	1.68392	4.04262		0.435	0.0156358	0.00155483	0.00351945	0.000358466	0.0007084	7.57109e-05	0	0																				0.736	0.143246	0.0246026	0.0400399	0.00661713	0.00974557	0.00158773	0	0
0.401834	0.436	3.30617	1.67968	3.9994		0.436	0.0159417	0.00159187	0.00358929	0.000367432	0.000722508	7.76448e-05	0	0																				0.737	0.143541	0.0246738	0.0401952	0.00663872	0.00977854	0.00158757	0	0
0.379814	0.437	3.26174	1.67541	3.9566		0.437	0.0162485	0.00162987	0.00365928	0.00037662	0.000736642	7.96232e-05	0	0																				0.738	0.143932	0.0247826	0.0402262	0.00665974	0.00983828	0.00158484	0	0
0.593831	0.438	3.21788	1.67113	3.91421		0.438	0.0165556	0.00166868	0.00372941	0.000386025	0.000750799	8.1644e-05	0	0																				0.739	0.143992	0.024814	0.0403176	0.00669307	0.00985833	0.00160488	0	0
0.188832	0.439	3.17458	1.66683	3.87225		0.439	0.016863	0.00170831	0.00379965	0.000395632	0.000764975	8.37037e-05	0	0																				0.74	0.144101	0.0248447	0.040423	0.00672577	0.00988477	0.00159485	0	0
0.4395	0.44	3.13184	1.66252	3.8307		0.44	0.0171703	0.00174859	0.00386997	0.000405414	0.000779171	8.58014e-05	0	0																				0.741	0.144191	0.0248879	0.0405358	0.00675564	0.00988847	0.00160473	0	0
0.371655	0.441	3.08965	1.65818	3.78957		0.441	0.0174785	0.00178974	0.00394034	0.000415364	0.000793393	8.79372e-05	0	0																				0.742	0.144384	0.0249543	0.040646	0.00679089	0.00989348	0.0016149	0	0
0.425674	0.442	3.048	1.65383	3.74885		0.442	0.0177864	0.00183153	0.00401077	0.000425482	0.000807628	9.01062e-05	0	0																				0.743	0.14472	0.0250539	0.0407943	0.006818	0.00994765	0.00161098	0	0
0.373316	0.443	3.0069	1.64947	3.70855		0.443	0.0180945	0.00187401	0.00408124	0.000435756	0.000821874	9.23064e-05	0	0																				0.744	0.144998	0.0251651	0.0408919	0.0068482	0.0100002	0.00161925	0	0
0.385493	0.444	2.96633	1.64508	3.66865		0.444	0.0184024	0.00191704	0.00415174	0.000446178	0.000836131	9.45362e-05	0	0																				0.745	0.145051	0.0251711	0.0410656	0.0068798	0.0100153	0.00161539	0	0
0.366332	0.445	2.9263	1.64069	3.62916		0.445	0.0187106	0.00196073	0.00422225	0.000456737	0.000850395	9.67938e-05	0	0																				0.746	0.145465	0.0252953	0.0412065	0.00691567	0.010006	0.00161636	0	0
0.622993	0.446	2.88679	1.63628	3.59008		0.446	0.019019	0.00200482	0.00429275	0.000467413	0.000864665	9.90775e-05	0	0																				0.747	0.145973	0.0254809	0.0413448	0.00692924	0.00999214	0.00163094	0	0
0.331497	0.447	2.8478	1.63186	3.55139		0.447	0.0193275	0.00204944	0.00436324	0.000478204	0.000878941	0.000101386	0	0																				0.748	0.146952	0.0258143	0.0414855	0.00696903	0.0100204	0.00164059	0	0
0.418991	0.448	2.80932	1.62742	3.51311		0.448	0.0196356	0.00209451	0.00443382	0.000489102	0.000893219	0.000103717	0	0																				0.749	0.147859	0.026152	0.0415391	0.00697085	0.0100281	0.00166228	0	0
0.491667	0.449	2.77135	1.62297	3.47523		0.449	0.0199435	0.00214013	0.00450452	0.000500125	0.000907499	0.00010607	0	0																				0.75	0.148532	0.0263794	0.0417243	0.00697625	0.00997098	0.00167727	0	0
0.473832	0.45	2.73389	1.61851	3.43773		0.45	0.0202514	0.00218604	0.00457521	0.000511243	0.000921779	0.000108444	0	0																				0.751	0.148703	0.0264182	0.0418419	0.00700989	0.00997417	0.00169336	0	0
0.41333	0.451	2.69692	1.61404	3.40063		0.451	0.0205594	0.00223242	0.00464587	0.000522454	0.000936058	0.000110836	0	0																				0.752	0.148738	0.026434	0.0419737	0.00703448	0.00997695	0.00171355	0	0
0.254166	0.452	2.66045	1.60956	3.36392		0.452	0.0208669	0.00227914	0.00471654	0.000533741	0.000950335	0.000113247	0	0																				0.753	0.149176	0.0266002	0.0420172	0.00704031	0.00998883	0.00172698	0	0
0.515014	0.453	2.62446	1.60506	3.3276		0.453	0.0211741	0.00232616	0.00478718	0.000545115	0.000964611	0.000115674	0	0																				0.754	0.149221	0.0265982	0.0420748	0.00704696	0.0100699	0.00172976	0	0
0.089665	0.454	2.58896	1.60056	3.29165		0.454	0.0214811	0.00237338	0.00485778	0.000556566	0.000978883	0.000118116	0	0																				0.755	0.149232	0.0265881	0.0421578	0.00705727	0.0100923	0.00173127	0	0
0.483835	0.455	2.55393	1.59605	3.25609		0.455	0.0217884	0.00242097	0.00492833	0.000568088	0.000993148	0.000120573	0	0																				0.756	0.149747	0.0267719	0.0423165	0.0070867	0.0101216	0.00173346	0	0
0.408853	0.456	2.51937	1.59152	3.22089		0.456	0.0220949	0.00246879	0.00499881	0.000579676	0.00100741	0.000123043	0	0																				0.757	0.149761	0.0267765	0.0426292	0.00719688	0.0101419	0.00176792	0	0
0.396335	0.457	2.48527	1.58699	3.18608		0.457	0.022401	0.00251684	0.00506929	0.000591336	0.00102166	0.000125526	0	0																				0.758	0.149939	0.0268334	0.0427205	0.00722752	0.0102527	0.00178016	0	0
0.362164	0.458	2.45163	1.58246	3.15163		0.458	0.0227066	0.00256513	0.00513983	0.000603076	0.00103592	0.000128019	0	0																				0.759	0.149943	0.0268375	0.0428299	0.00727166	0.0102271	0.0017962	0	0
0.397134	0.459	2.41845	1.57791	3.11754		0.459	0.023012	0.00261366	0.00521029	0.000614872	0.00105017	0.000130523	0	0																				0.76	0.149883	0.0268253	0.0429465	0.0072996	0.0102384	0.00180625	0	0
0.24633	0.46	2.38571	1.57336	3.08382		0.46	0.0233171	0.00266223	0.00528067	0.000626714	0.0010644	0.000133037	0	0																				0.761	0.149889	0.0268413	0.0430402	0.00732751	0.0102359	0.00181985	0	0
0.499985	0.461	2.35341	1.5688	3.05046		0.461	0.0236219	0.00271099	0.00535095	0.000638598	0.00107862	0.000135559	0	0																				0.762	0.150067	0.0269308	0.0430316	0.00736735	0.0101812	0.00185024	0	0
0.480166	0.462	2.32155	1.56423	3.01745		0.462	0.0239261	0.0027599	0.00542114	0.000650518	0.00109283	0.00013809	0	0																				0.763	0.150187	0.0269564	0.0429946	0.00738179	0.0102098	0.00185395	0	0
0.664174	0.463	2.29013	1.55966	2.9848		0.463	0.0242294	0.00280892	0.0054913	0.000662454	0.00110703	0.000140629	0	0																				0.764	0.150566	0.0270913	0.0430697	0.00739577	0.0102808	0.00186859	0	0
0.393661	0.464	2.25912	1.55508	2.95249		0.464	0.0245328	0.00285802	0.00556136	0.000674426	0.00112121	0.000143175	0	0																				0.765	0.150616	0.0271021	0.0431129	0.00742246	0.0102276	0.00187367	0	0
0.352838	0.465	2.22854	1.5505	2.92053		0.465	0.0248356	0.00290725	0.00563132	0.000686436	0.00113538	0.000145727	0	0																				0.766	0.150757	0.0271573	0.0433053	0.00745879	0.0101921	0.00191973	0	0
0.53435	0.466	2.19838	1.54591	2.88891		0.466	0.0251376	0.00295658	0.00570123	0.000698495	0.00114953	0.000148285	0	0																				0.767	0.150884	0.0272283	0.0434669	0.00747431	0.01024	0.00196226	0	0
0.469481	0.467	2.16862	1.54132	2.85763		0.467	0.025439	0.00300587	0.00577109	0.000710594	0.00116366	0.000150849	0	0																				0.768	0.150897	0.0272302	0.0436445	0.00751744	0.0102431	0.00199523	0	0
0.355332	0.468	2.13927	1.53672	2.82669		0.468	0.0257401	0.00305532	0.00584084	0.000722712	0.00117778	0.000153417	0	0																				0.769	0.150976	0.0272444	0.0438784	0.00757173	0.0102747	0.00200386	0	0
0.088001	0.469	2.11032	1.53212	2.79607		0.469	0.0260405	0.00310472	0.0059105	0.000734836	0.00119187	0.000155989	0	0																				0.77	0.151086	0.0272627	0.0440981	0.00762579	0.0102727	0.0020061	0	0
0.363999	0.47	2.08176	1.52752	2.76579		0.47	0.0263404	0.00315415	0.00598006	0.000746976	0.00120596	0.000158563	0	0																				0.771	0.15122	0.0273168	0.0441721	0.00767944	0.0102977	0.00204099	0	0
0.323835	0.471	2.05359	1.52292	2.73583		0.471	0.0266398	0.00320356	0.00604952	0.000759142	0.00122003	0.000161139	0	0																				0.772	0.15129	0.0273932	0.0443147	0.00773511	0.0103102	0.00205746	0	0
0.368493	0.472	2.02581	1.51831	2.70619		0.472	0.0269383	0.00325306	0.00611885	0.000771313	0.00123408	0.000163718	0	0																				0.773	0.151348	0.0274056	0.0444419	0.00776404	0.0103264	0.0020643	0	0
0.100999	0.473	1.9984	1.5137	2.67688		0.473	0.0272359	0.00330251	0.00618804	0.000783487	0.0012481	0.000166298	0	0																				0.774	0.151322	0.0274443	0.044703	0.00782725	0.0102882	0.0021031	0	0
0.028832	0.474	1.97137	1.50908	2.64788		0.474	0.0275335	0.00335197	0.00625708	0.00079566	0.00126211	0.000168879	0	0																				0.775	0.151255	0.0274314	0.044787	0.00782004	0.0102795	0.0021204	0	0
0.333	0.475	1.94471	1.50447	2.61919		0.475	0.0278302	0.00340129	0.00632608	0.000807872	0.00127609	0.000171461	0	0																				0.776	0.151141	0.0274565	0.0448174	0.00781155	0.0102823	0.00213017	0	0
0.14367	0.476	1.91842	1.49986	2.59081		0.476	0.0281262	0.00345072	0.00639493	0.000820081	0.00129005	0.000174043	0	0																				0.777	0.151085	0.027479	0.0449533	0.00784808	0.0102373	0.00215534	0	0
0.36051	0.477	1.89248	1.49524	2.56273		0.477	0.0284211	0.00350006	0.00646367	0.000832312	0.00130399	0.000176625	0	0																				0.778	0.151144	0.0275466	0.045005	0.00787018	0.0101499	0.00218538	0	0
0.485001	0.478	1.8669	1.49062	2.53496		0.478	0.0287159	0.00354932	0.00653234	0.000844518	0.00131791	0.000179206	0	0																				0.779	0.151228	0.0275742	0.0450428	0.00788247	0.0101789	0.00216534	0	0
0.045165	0.479	1.84168	1.48601	2.50749		0.479	0.0290097	0.00359853	0.00660093	0.000856707	0.0013318	0.000181784	0	0																				0.78	0.15131	0.0276118	0.0451449	0.00790942	0.0102185	0.00216869	0	0
0.530998	0.48	1.81679	1.48139	2.48031		0.48	0.0293029	0.00364773	0.00666935	0.000868883	0.00134567	0.000184362	0	0																				0.781	0.151423	0.0276887	0.0451755	0.00794497	0.0101955	0.00216091	0	0
0.440505	0.481	1.79225	1.47677	2.45343		0.481	0.0295952	0.00369671	0.00673764	0.000881033	0.00135952	0.000186936	0	0																				0.782	0.151785	0.0278293	0.0451659	0.00793712	0.0101779	0.00216258	0	0
0.416326	0.482	1.76805	1.47215	2.42684		0.482	0.029887	0.00374576	0.00680579	0.000893168	0.00137335	0.000189508	0	0																				0.783	0.151724	0.0278385	0.0451452	0.00792032	0.0101514	0.00221224	0	0
0.025015	0.483	1.74417	1.46754	2.40053		0.483	0.0301779	0.00379467	0.00687387	0.000905337	0.00138715	0.000192077	0	0																				0.784	0.151671	0.0278624	0.045215	0.00792369	0.0101987	0.00219798	0	0
0.252999	0.484	1.72063	1.46293	2.37451		0.484	0.0304679	0.00384352	0.00694185	0.000917519	0.00140093	0.000194644	0	0																				0.785	0.151705	0.0278719	0.0453023	0.00794114	0.0101957	0.00221416	0	0
0.411499	0.485	1.69741	1.45831	2.34877		0.485	0.0307574	0.00389229	0.00700966	0.000929679	0.00141469	0.000197211	0	0																				0.786	0.152062	0.0279629	0.0455473	0.00799363	0.0101948	0.00223448	0	0
0.628171	0.486	1.67451	1.4537	2.32331		0.486	0.0310459	0.00394093	0.0070773	0.000941817	0.00142843	0.000199778	0	0																				0.787	0.152205	0.0279938	0.0457006	0.00807426	0.0102134	0.00225063	0	0
0.412324	0.487	1.65192	1.44909	2.29813		0.487	0.0313336	0.00398951	0.00714478	0.00095393	0.00144214	0.000202342	0	0																				0.788	0.152276	0.0280023	0.046035	0.00817582	0.0102234	0.00224798	0	0
0.450666	0.488	1.62965	1.44448	2.27322		0.488	0.0316207	0.00403792	0.00721208	0.000966016	0.00145583	0.000204902	0	0																				0.789	0.152326	0.0280319	0.0463208	0.00824527	0.0102241	0.00226195	0	0
0.418999	0.489	1.60768	1.43988	2.24857		0.489	0.0319072	0.0040862	0.00727926	0.000978082	0.00146948	0.000207458	0	0																				0.79	0.152578	0.028138	0.046345	0.00827209	0.010333	0.00224916	0	0
0.209001	0.49	1.58601	1.43528	2.22419		0.49	0.0321925	0.00413445	0.00734628	0.000990145	0.00148311	0.00021001	0	0																				0.791	0.153174	0.0283503	0.0463685	0.00829437	0.0103634	0.00226041	0	0
0.071332	0.491	1.56465	1.43068	2.20008		0.491	0.0324772	0.00418254	0.00741312	0.00100218	0.00149671	0.000212564	0	0																				0.792	0.153138	0.0284021	0.0464853	0.00831108	0.0103039	0.00229867	0	0
0.391496	0.492	1.54357	1.42608	2.17623		0.492	0.032761	0.00423051	0.00747992	0.00101421	0.00151029	0.000215114	0	0																				0.793	0.153024	0.0284348	0.0466434	0.00836963	0.0103791	0.00227592	0	0
0.369995	0.493	1.52279	1.42149	2.15264		0.493	0.0330442	0.00427842	0.00754661	0.00102621	0.00152384	0.00021766	0	0																				0.794	0.15312	0.0284713	0.04688	0.00845813	0.0104009	0.00230677	0	0
0.372999	0.494	1.5023	1.4169	2.1293		0.494	0.0333261	0.00432614	0.00761313	0.00103817	0.00153736	0.000220202	0	0																				0.795	0.15347	0.0285885	0.0469745	0.00846077	0.0104066	0.00231947	0	0
0.585344	0.495	1.48209	1.41231	2.10621		0.495	0.0336074	0.00437387	0.00767948	0.00105009	0.00155085	0.000222738	0	0																				0.796	0.153444	0.0285682	0.0471564	0.00849783	0.0103954	0.00231062	0	0
0.559833	0.496	1.46215	1.40773	2.08337		0.496	0.0338878	0.00442127	0.00774569	0.00106202	0.0015643	0.000225269	0	0																				0.797	0.153375	0.0285904	0.0472623	0.00851165	0.0103188	0.00232901	0	0
0.330168	0.497	1.44249	1.40315	2.06079		0.497	0.0341677	0.00446867	0.00781171	0.00107393	0.00157773	0.000227794	0	0																				0.798	0.153278	0.0286228	0.0473154	0.00852865	0.0102944	0.00234359	0	0
0.392331	0.498	1.42311	1.39858	2.03844		0.498	0.0344467	0.0045158	0.00787758	0.0010858	0.00159113	0.000230314	0	0																				0.799	0.153186	0.0286561	0.0473293	0.00850224	0.0103053	0.00234865	0	0
0.395668	0.499	1.40399	1.39401	2.01634		0.499	0.0347248	0.00456292	0.00794326	0.00109764	0.00160449	0.000232827	0	0																				0.8	0.153499	0.0288225	0.0473655	0.00853394	0.0103928	0.00231067	0	0
0.392164	0.5	1.38513	1.38945	1.99448		0.5	0.0350018	0.00460989	0.00800881	0.00110944	0.00161783	0.000235335	0	0																				0.801	0.153634	0.0289147	0.0473502	0.00853547	0.0103636	0.0023477	0	0
0.498667	0.501	1.36654	1.38489	1.97285		0.501	0.0352779	0.00465676	0.00807429	0.00112124	0.00163113	0.000237837	0	0																				0.802	0.153534	0.0289454	0.0476534	0.00863922	0.0102686	0.00237855	0	0
0.397663	0.502	1.3482	1.38034	1.95146		0.502	0.0355531	0.0047035	0.00813959	0.00113301	0.0016444	0.000240332	0	0																				0.803	0.153554	0.0289969	0.0477498	0.00869479	0.0102713	0.00241851	0	0
0.408808	0.503	1.33012	1.37579	1.9303		0.503	0.0358278	0.00475009	0.00820477	0.00114478	0.00165763	0.000242821	0	0																				0.804	0.153492	0.0290008	0.0480107	0.0087982	0.0102268	0.00245247	0	0
0.364665	0.504	1.31229	1.37125	1.90937		0.504	0.0361016	0.0047965	0.00826974	0.00115652	0.00167084	0.000245303	0	0																				0.805	0.153579	0.0290246	0.0482553	0.00894678	0.0102362	0.00247933	0	0
0.386334	0.505	1.2947	1.36671	1.88867		0.505	0.0363746	0.00484276	0.00833451	0.00116821	0.00168401	0.000247779	0	0																				0.806	0.153618	0.0290824	0.048353	0.00894141	0.010321	0.00247429	0	0
0.334838	0.506	1.27736	1.36218	1.86819		0.506	0.0366464	0.00488886	0.00839908	0.00117986	0.00169715	0.000250248	0	0																				0.807	0.153692	0.0291841	0.0484033	0.00894571	0.0102874	0.0025	0	0
0.106333	0.507	1.26025	1.35766	1.84793		0.507	0.0369173	0.00493494	0.00846344	0.00119147	0.00171026	0.00025271	0	0																				0.808	0.153716	0.0292257	0.0485736	0.00899269	0.0102572	0.00254613	0	0
0.396	0.508	1.24339	1.35314	1.82789		0.508	0.0371875	0.00498077	0.00852765	0.00120304	0.00172333	0.000255165	0	0																				0.809	0.153694	0.0292429	0.0485828	0.00901511	0.0102366	0.00256754	0	0
0.4335	0.509	1.22675	1.34863	1.80807		0.509	0.037457	0.00502651	0.00859175	0.0012146	0.00173637	0.000257613	0	0																				0.81	0.153807	0.0293082	0.0486476	0.00903385	0.0102276	0.00261406	0	0
0.223825	0.51	1.21035	1.34413	1.78846		0.51	0.0377253	0.00507205	0.00865574	0.00122618	0.00174938	0.000260054	0	0																				0.811	0.154086	0.0294038	0.0485746	0.0090413	0.0103036	0.00260499	0	0
0.372666	0.511	1.19417	1.33963	1.76907		0.511	0.0379927	0.00511761	0.00871957	0.00123771	0.00176235	0.000262488	0	0																				0.812	0.153972	0.0294324	0.048751	0.00910057	0.0103118	0.00261316	0	0
0.172495	0.512	1.17822	1.33514	1.74989		0.512	0.0382592	0.00516289	0.00878319	0.0012492	0.0017753	0.000264915	0	0																				0.813	0.154261	0.0295691	0.0489276	0.00917612	0.0103284	0.0026224	0	0
0.397162	0.513	1.16249	1.33065	1.73091		0.513	0.038525	0.0052081	0.00884661	0.00126064	0.00178822	0.000267335	0	0																				0.814	0.15423	0.0296037	0.0490079	0.00920872	0.0103438	0.00260881	0	0
0.252331	0.514	1.14698	1.32618	1.71214		0.514	0.0387896	0.00525314	0.00890987	0.00127204	0.0018011	0.000269747	0	0																				0.815	0.154655	0.0297331	0.0494434	0.00937874	0.0103937	0.00260848	0	0
0.324999	0.515	1.13168	1.32171	1.69358		0.515	0.0390535	0.00529806	0.00897296	0.00128339	0.00181396	0.00027215	0	0																				0.816	0.154548	0.0297702	0.0496851	0.00942476	0.0102999	0.00266997	0	0
0.184862	0.516	1.11659	1.31725	1.67521		0.516	0.0393167	0.00534279	0.00903584	0.00129471	0.00182678	0.000274545	0	0																				0.817	0.154464	0.0298025	0.0498146	0.00948542	0.0102802	0.00270246	0	0
0.483334	0.517	1.10172	1.31279	1.65705		0.517	0.0395787	0.00538741	0.00909862	0.00130603	0.00183957	0.000276932	0	0																				0.818	0.154371	0.0298119	0.0497969	0.00948886	0.0102448	0.00273414	0	0
0.456165	0.518	1.08705	1.30834	1.63908		0.518	0.0398397	0.00543193	0.00916133	0.00131734	0.00185232	0.000279312	0	0																				0.819	0.15417	0.0297989	0.0498307	0.00948886	0.0103559	0.00270637	0	0
0.406163	0.519	1.07258	1.30391	1.6213		0.519	0.0400998	0.0054763	0.00922386	0.00132861	0.00186504	0.000281685	0	0																				0.82	0.154105	0.0298037	0.0498857	0.00946341	0.0103842	0.00271267	0	0
0.371675	0.52	1.05831	1.29948	1.60372		0.52	0.0403593	0.00552054	0.00928618	0.00133984	0.00187773	0.00028405	0	0																				0.821	0.154091	0.0298319	0.0499537	0.00950367	0.0104185	0.0027316	0	0
0.205832	0.521	1.04424	1.29505	1.58633		0.521	0.0406175	0.0055646	0.00934829	0.00135103	0.00189038	0.000286407	0	0																				0.822	0.154317	0.0299217	0.0500185	0.00950137	0.0104161	0.00270733	0	0
0.394989	0.522	1.03037	1.29064	1.56913		0.522	0.0408749	0.00560859	0.0094102	0.00136217	0.001903	0.000288756	0	0																				0.823	0.154375	0.02998	0.0502023	0.00955603	0.0103496	0.0027225	0	0
0.377325	0.523	1.01669	1.28623	1.55211		0.523	0.0411312	0.00565241	0.00947198	0.00137326	0.00191559	0.000291101	0	0																				0.824	0.154277	0.0300277	0.050346	0.00962196	0.0103316	0.00274672	0	0
0.425179	0.524	1.00319	1.28184	1.53528		0.524	0.0413869	0.00569616	0.00953365	0.00138433	0.00192815	0.000293446	0	0																				0.825	0.15417	0.0300497	0.0505236	0.00963023	0.0102629	0.00282021	0	0
0.543497	0.525	0.98989	1.27745	1.51863		0.525	0.0416414	0.00573969	0.00959512	0.00139538	0.00194068	0.000295784	0	0																				0.826	0.154529	0.0301528	0.0505831	0.00963004	0.0102908	0.00284917	0	0
0.58265	0.526	0.976769	1.27307	1.50217		0.526	0.041895	0.00578318	0.00965644	0.00140642	0.00195318	0.000298114	0	0																				0.827	0.154643	0.0302653	0.0507838	0.00970726	0.0103604	0.00286295	0	0
0.482512	0.527	0.963831	1.2687	1.48588		0.527	0.0421476	0.0058265	0.0097176	0.00141743	0.00196564	0.000300436	0	0																				0.828	0.154541	0.0303078	0.0509305	0.00973899	0.0104892	0.0027584	0	0
0.395334	0.528	0.951071	1.26434	1.46976		0.528	0.0423993	0.00586971	0.00977856	0.0014284	0.00197807	0.00030275	0	0																				0.829	0.15443	0.0303179	0.050997	0.00974757	0.0105175	0.00277197	0	0
0.43098	0.529	0.938489	1.25998	1.45382		0.529	0.04265	0.00591273	0.00983936	0.00143932	0.00199049	0.000305064	0	0																				0.83	0.154479	0.0303629	0.0510961	0.00975581	0.0105623	0.00282485	0	0
0.294	0.53	0.926081	1.25564	1.43806		0.53	0.0429	0.00595564	0.00989994	0.0014502	0.00200287	0.000307371	0	0																				0.831	0.154556	0.0304499	0.0511593	0.00976929	0.0106339	0.00278606	0	0
0.342501	0.531	0.913846	1.25131	1.42246		0.531	0.043149	0.00599845	0.00996036	0.00146103	0.00201522	0.000309672	0	0																				0.832	0.154527	0.0305342	0.0512955	0.00982576	0.0105496	0.00283629	0	0
0.484525	0.532	0.90178	1.24698	1.40704		0.532	0.0433967	0.00604116	0.0100207	0.00147187	0.00202754	0.000311964	0	0																				0.833	0.15457	0.0306077	0.0514207	0.00989795	0.0105702	0.00285432	0	0
0.071665	0.533	0.889881	1.24267	1.39178		0.533	0.0436433	0.00608379	0.0100808	0.00148267	0.00203982	0.000314247	0	0																				0.834	0.154445	0.0306095	0.051539	0.00995078	0.010427	0.00289096	0	0
0.581667	0.534	0.878147	1.23836	1.37669		0.534	0.043889	0.00612627	0.0101406	0.00149343	0.00205207	0.000316523	0	0																				0.835	0.154312	0.0306201	0.0515027	0.00993415	0.0103801	0.00293288	0	0
0.557164	0.535	0.866576	1.23406	1.36176		0.535	0.0441338	0.0061687	0.0102004	0.00150419	0.00206429	0.000318791	0	0																				0.836	0.154228	0.0305973	0.0517826	0.010051	0.0103879	0.00300016	0	0
0.3895	0.536	0.855165	1.22978	1.34699		0.536	0.0443777	0.00621092	0.01026	0.00151492	0.00207647	0.000321052	0	0																				0.837	0.154136	0.0306146	0.0522448	0.0102775	0.0103877	0.00300606	0	0
0.041669	0.537	0.843913	1.2255	1.33238		0.537	0.0446206	0.006253	0.0103194	0.0015256	0.00208861	0.000323305	0	0																				0.838	0.15404	0.0306254	0.0525429	0.010482	0.0103623	0.00304303	0	0
0.340021	0.538	0.832817	1.22123	1.31794		0.538	0.0448627	0.00629495	0.0103786	0.00153625	0.00210073	0.000325551	0	0																				0.839	0.15411	0.0306951	0.0524943	0.0104968	0.0102974	0.0030773	0	0
0.358312	0.539	0.821874	1.21698	1.30364		0.539	0.0451037	0.00633682	0.0104376	0.00154685	0.0021128	0.00032779	0	0																				0.84	0.154076	0.0307504	0.0523515	0.0104639	0.0102297	0.00313713	0	0
0.591671	0.54	0.811083	1.21273	1.28951		0.54	0.0453435	0.00637864	0.0104965	0.00155746	0.00212484	0.000330021	0	0																				0.841	0.154182	0.0308422	0.0524854	0.0105695	0.0102671	0.00314706	0	0
0.365332	0.541	0.800442	1.20849	1.27552		0.541	0.0455818	0.00642031	0.0105551	0.00156803	0.00213685	0.000332245	0	0																				0.842	0.154068	0.0308754	0.0525994	0.0106298	0.0103076	0.00313376	0	0
0.375183	0.542	0.789949	1.20427	1.26169		0.542	0.0458198	0.00646191	0.0106136	0.00157856	0.00214882	0.000334462	0	0																				0.843	0.154023	0.0309604	0.0530535	0.0108854	0.0102902	0.00313151	0	0
0.082323	0.543	0.7796	1.20005	1.24801		0.543	0.0460566	0.00650331	0.0106719	0.00158907	0.00216075	0.000336671	0	0																				0.844	0.153938	0.0309999	0.0529458	0.0108642	0.0103189	0.00316557	0	0
0.43	0.544	0.769396	1.19584	1.23448		0.544	0.0462924	0.00654475	0.01073	0.00159958	0.00217265	0.000338874	0	0																				0.845	0.153854	0.0310886	0.0529018	0.010846	0.0101893	0.00323238	0	0
0.501331	0.545	0.759332	1.19165	1.22109		0.545	0.0465269	0.00658597	0.0107879	0.00161005	0.00218451	0.000341069	0	0																				0.846	0.153938	0.0312156	0.0528171	0.0108461	0.0101573	0.00330316	0	0
0.451998	0.546	0.749409	1.18746	1.20785		0.546	0.0467605	0.00662712	0.0108457	0.00162047	0.00219634	0.000343258	0	0																				0.847	0.153957	0.0312615	0.0535833	0.0113307	0.0100738	0.00336595	0	0
0.275999	0.547	0.739622	1.18329	1.19475		0.547	0.0469931	0.00666818	0.0109033	0.00163083	0.00220813	0.000345439	0	0																				0.848	0.153941	0.0312885	0.0538052	0.0115124	0.0100764	0.00339622	0	0
0.359166	0.548	0.729972	1.17912	1.18179		0.548	0.0472245	0.00670912	0.0109608	0.0016412	0.00221989	0.000347614	0	0																				0.849	0.154119	0.0313822	0.0540223	0.0116354	0.0100141	0.00340336	0	0
0.346	0.549	0.720455	1.17497	1.16898		0.549	0.047455	0.00675003	0.0110181	0.00165154	0.00223161	0.000349782	0	0																				0.85	0.154429	0.0315282	0.0542747	0.0117897	0.00996341	0.00343176	0	0
0.287659	0.55	0.711069	1.17083	1.1563		0.55	0.0476841	0.00679073	0.0110753	0.00166184	0.0022433	0.000351943	0	0																				0.851	0.154355	0.031589	0.0548401	0.0120879	0.0100786	0.00334524	0	0
0.431506	0.551	0.701814	1.16669	1.14376		0.551	0.0479125	0.00683145	0.0111323	0.0016721	0.00225494	0.000354097	0	0																				0.852	0.154526	0.0317155	0.0556896	0.0127174	0.0100664	0.00331568	0	0
0.286814	0.552	0.692687	1.16257	1.13136		0.552	0.0481397	0.006872	0.0111891	0.00168237	0.00226656	0.000356244	0	0																				0.853	0.154466	0.0317626	0.0557572	0.0127918	0.0101265	0.00335605	0	0
0.433665	0.553	0.683687	1.15846	1.11909		0.553	0.0483658	0.00691247	0.0112457	0.00169261	0.00227814	0.000358385	0	0																				0.854	0.154335	0.0318217	0.0566385	0.0135099	0.0101276	0.00337392	0	0
0.315002	0.554	0.674811	1.15436	1.10695		0.554	0.0485907	0.00695288	0.0113022	0.00170282	0.00228968	0.00036052	0	0																				0.855	0.154428	0.0319829	0.0569254	0.0137051	0.010039	0.00339593	0	0
0.378487	0.555	0.666058	1.15027	1.09495		0.555	0.0488144	0.00699312	0.0113584	0.00171299	0.00230119	0.000362648	0	0																				0.856	0.154294	0.032021	0.0573788	0.0139862	0.00999369	0.00345099	0	0
0.352166	0.556	0.657426	1.1462	1.08307		0.556	0.0490374	0.00703335	0.0114145	0.00172312	0.00231266	0.000364769	0	0																				0.857	0.154466	0.0320755	0.0576834	0.0141917	0.0099119	0.00347986	0	0
0.41467	0.557	0.648914	1.14213	1.07133		0.557	0.0492592	0.00707347	0.0114704	0.00173327	0.00232409	0.000366884	0	0																				0.858	0.155727	0.0324342	0.0578705	0.0143642	0.0099128	0.00348572	0	0
0.569341	0.558	0.640519	1.13807	1.05971		0.558	0.0494795	0.00711348	0.0115261	0.00174338	0.0023355	0.000368992	0	0																				0.859	0.155587	0.0324657	0.0588626	0.0150685	0.00987569	0.00355043	0	0
0.433832	0.559	0.632241	1.13403	1.04822		0.559	0.0496987	0.00715351	0.0115816	0.00175347	0.00234688	0.000371094	0	0																				0.86	0.155473	0.0325212	0.0587881	0.0150078	0.00990445	0.0035211	0	0
0.50267	0.56	0.624077	1.13	1.03685		0.56	0.0499166	0.00719339	0.0116369	0.00176353	0.00235821	0.00037319	0	0																				0.861	0.155364	0.0325629	0.0593742	0.0154504	0.00982931	0.00357171	0	0
0.483146	0.561	0.616026	1.12598	1.02561		0.561	0.0501338	0.00723323	0.0116921	0.0017736	0.00236951	0.00037528	0	0																				0.862	0.155377	0.0326543	0.0598979	0.0158973	0.00975334	0.00361335	0	0
0.297999	0.562	0.608086	1.12196	1.01449		0.562	0.0503496	0.00727296	0.011747	0.00178364	0.00238079	0.000377375	0	0																				0.863	0.155136	0.0326804	0.0600358	0.0159573	0.00973103	0.00362509	0	0
0.461813	0.563	0.600257	1.11796	1.00348		0.563	0.0505641	0.00731256	0.0118017	0.00179364	0.00239203	0.000379465	0	0																				0.864	0.155071	0.0327488	0.0610771	0.0167385	0.00961602	0.00364406	0	0
0.392819	0.564	0.592535	1.11398	0.992603		0.564	0.0507776	0.00735219	0.0118562	0.00180362	0.00240324	0.000381548	0	0																				0.865	0.156005	0.0330629	0.0610047	0.0166764	0.00959838	0.00369349	0	0
0.401498	0.565	0.58492	1.11	0.981839		0.565	0.0509901	0.00739165	0.0119105	0.00181357	0.00241441	0.000383626	0	0																				0.866	0.156036	0.033164	0.0612877	0.0168934	0.00947395	0.00372187	0	0
0.395164	0.566	0.577411	1.10603	0.971191		0.566	0.0512014	0.007431	0.0119646	0.00182352	0.00242554	0.000385698	0	0																				0.867	0.156366	0.0332892	0.0613928	0.0169521	0.00936961	0.0037744	0	0
0.449998	0.567	0.570005	1.10208	0.960659		0.567	0.0514113	0.00747037	0.0120185	0.00183345	0.00243664	0.000387765	0	0																				0.868	0.156176	0.0333662	0.0617669	0.0172496	0.00934933	0.00383929	0	0
0.306492	0.568	0.562702	1.09814	0.950242		0.568	0.0516198	0.00750962	0.0120723	0.00184336	0.00244769	0.000389826	0	0																				0.869	0.156073	0.0334128	0.0622699	0.017618	0.00932517	0.00385038	0	0
0.390333	0.569	0.555499	1.09421	0.939937		0.569	0.0518273	0.00754884	0.0121259	0.00185326	0.00245872	0.000391882	0	0																				0.87	0.155951	0.0334	0.0626333	0.0179235	0.00936584	0.00386232	0	0
0.345492	0.57	0.548396	1.09029	0.929744		0.57	0.0520334	0.00758804	0.0121794	0.00186316	0.0024697	0.000393932	0	0																				0.871	0.155694	0.033416	0.0627458	0.0179518	0.00927528	0.00391065	0	0
0.332167	0.571	0.541391	1.08638	0.919661		0.571	0.0522382	0.00762706	0.0122326	0.00187303	0.00248066	0.000395976	0	0																				0.872	0.155644	0.0334741	0.0631135	0.0182289	0.0091135	0.00397585	0	0
0.153499	0.572	0.534483	1.08248	0.909688		0.572	0.0524419	0.00766609	0.0122857	0.00188288	0.00249158	0.000398015	0	0																				0.873	0.155513	0.0334613	0.065311	0.0200388	0.00903095	0.00404413	0	0
0.355995	0.573	0.52767	1.0786	0.899823		0.573	0.0526445	0.00770503	0.0123385	0.00189269	0.00250249	0.000400058	0	0																				0.874	0.155491	0.0335299	0.0654304	0.02022	0.00909051	0.00407889	0	0
0.403833	0.574	0.520951	1.07472	0.890065		0.574	0.0528458	0.00774386	0.0123912	0.00190247	0.00251336	0.000402096	0	0																				0.875	0.155419	0.0335818	0.0660625	0.0207255	0.00908403	0.00409714	0	0
0.412332	0.575	0.514324	1.07086	0.880413		0.575	0.0530458	0.00778267	0.0124437	0.00191222	0.00252421	0.000404128	0	0																				0.876	0.155397	0.0336693	0.0668592	0.0214413	0.00899757	0.00417736	0	0
0.105835	0.576	0.507789	1.06701	0.870866		0.576	0.0532443	0.00782145	0.012496	0.00192199	0.00253501	0.000406156	0	0																				0.877	0.15549	0.0337284	0.0667881	0.0213505	0.00905237	0.00419557	0	0
0.396669	0.577	0.501345	1.06317	0.861422		0.577	0.0534416	0.00786004	0.0125481	0.00193174	0.00254578	0.000408179	0	0																				0.878	0.155279	0.0337736	0.0681624	0.0225227	0.00914665	0.00408734	0	0
0.540665	0.578	0.494989	1.05934	0.85208		0.578	0.0536378	0.00789874	0.0126	0.00194152	0.00255651	0.000410197	0	0																				0.879	0.155083	0.0337707	0.0680244	0.0224627	0.00915627	0.004113	0	0
0.380164	0.579	0.48872	1.05553	0.84284		0.579	0.0538324	0.00793731	0.0126518	0.00195127	0.0025672	0.000412211	0	0																				0.88	0.154962	0.0337868	0.0679486	0.0223794	0.00917383	0.00408638	0	0
0.270832	0.58	0.482538	1.05172	0.8337		0.58	0.0540256	0.00797585	0.0127033	0.00196101	0.00257785	0.00041422	0	0																				0.881	0.154928	0.0338332	0.0682851	0.0226605	0.00901317	0.00411887	0	0
0.334829	0.581	0.476441	1.04793	0.824659		0.581	0.0542172	0.0080143	0.0127546	0.00197071	0.00258847	0.000416226	0	0																				0.882	0.155363	0.0340327	0.0691752	0.0234372	0.00897699	0.00417551	0	0
0.374	0.582	0.470428	1.04415	0.815716		0.582	0.0544081	0.00805282	0.0128056	0.00198039	0.00259905	0.000418227	0	0																				0.883	0.156087	0.0343176	0.0692438	0.0234297	0.0089319	0.0042434	0	0
0.376326	0.583	0.464498	1.04038	0.80687		0.583	0.0545971	0.00809111	0.0128565	0.00199004	0.00260958	0.000420224	0	0																				0.884	0.15589	0.0343582	0.0697506	0.023891	0.00884429	0.00427745	0	0
0.37851	0.584	0.458649	1.03663	0.79812		0.584	0.054785	0.0081295	0.0129071	0.00199967	0.00262008	0.000422217	0	0																				0.885	0.156255	0.034525	0.0701199	0.0242024	0.00889093	0.00425882	0	0
0.190495	0.585	0.452881	1.03288	0.789465		0.585	0.0549715	0.00816771	0.0129575	0.00200928	0.00263054	0.000424207	0	0																				0.886	0.156109	0.0346261	0.0703438	0.0243736	0.00880169	0.00429585	0	0
0.123332	0.586	0.447192	1.02915	0.780904		0.586	0.0551568	0.00820592	0.0130077	0.00201892	0.00264096	0.000426192	0	0																				0.887	0.156594	0.0348114	0.0708532	0.0247097	0.00878094	0.0043027	0	0
0.287333	0.587	0.441582	1.02543	0.772436		0.587	0.0553405	0.00824398	0.0130578	0.00202859	0.00265135	0.000428174	0	0																				0.888	0.15669	0.0348857	0.0716595	0.0252418	0.00874212	0.00436586	0	0
0.365666	0.588	0.436048	1.02172	0.764059		0.588	0.0555231	0.00828214	0.0131077	0.00203824	0.00266169	0.000430153	0	0																				0.889	0.156869	0.0350228	0.0722488	0.0257546	0.00870897	0.00442137	0	0
0.044501	0.589	0.430591	1.01802	0.755773		0.589	0.055704	0.00832014	0.0131575	0.00204787	0.00267199	0.000432128	0	0																				0.89	0.156959	0.0351152	0.0729197	0.0262669	0.00864954	0.00448069	0	0
0.405001	0.59	0.425209	1.01433	0.747577		0.59	0.0558835	0.00835809	0.013207	0.00205747	0.00268225	0.000434099	0	0																				0.891	0.156675	0.0351219	0.0727685	0.0261905	0.00853484	0.00457688	0	0
0.055833	0.591	0.4199	1.01066	0.73947		0.591	0.0560617	0.00839608	0.0132563	0.00206704	0.00269248	0.000436068	0	0																				0.892	0.157033	0.0352572	0.0733408	0.0267686	0.00843919	0.00464937	0	0
0.430332	0.592	0.414664	1.00699	0.731451		0.592	0.0562382	0.00843403	0.0133055	0.0020766	0.00270266	0.000438033	0	0																				0.893	0.15685	0.0352383	0.0732701	0.0266731	0.00841748	0.00473484	0	0
0.127324	0.593	0.4095	1.00334	0.723519		0.593	0.0564131	0.00847188	0.0133543	0.00208613	0.0027128	0.000439995	0	0																				0.894	0.156838	0.0353515	0.0733108	0.0266708	0.00835196	0.00479233	0	0
0.528654	0.594	0.404407	0.999703	0.715673		0.594	0.0565868	0.00850966	0.0134029	0.00209565	0.0027229	0.000441954	0	0																				0.895	0.156882	0.0354091	0.0732505	0.026589	0.00818302	0.00487312	0	0
0.160501	0.595	0.399384	0.996075	0.707912		0.595	0.0567591	0.00854751	0.0134514	0.00210519	0.00273296	0.00044391	0	0																				0.896	0.156713	0.0354198	0.073347	0.0267002	0.00812395	0.00496967	0	0
0.3925	0.596	0.39443	0.992459	0.700235		0.596	0.0569297	0.00858523	0.0134996	0.00211473	0.00274298	0.000445863	0	0																				0.897	0.156669	0.0354808	0.0731871	0.0266177	0.00809066	0.00502007	0	0
0.325004	0.597	0.389543	0.988855	0.692642		0.597	0.0570987	0.00862294	0.0135477	0.0021243	0.00275296	0.000447814	0	0																				0.898	0.156554	0.0355347	0.0730344	0.0265263	0.0080985	0.00504158	0	0
0.528166	0.598	0.384724	0.985263	0.685131		0.598	0.0572662	0.00866054	0.0135955	0.00213386	0.0027629	0.000449762	0	0																				0.899	0.156466	0.0356008	0.0729268	0.0264346	0.00802449	0.00513017	0	0
0.514832	0.599	0.37997	0.981682	0.677701		0.599	0.0574324	0.00869825	0.013643	0.00214341	0.0027728	0.000451708	0	0																				0.9	0.156334	0.0356309	0.0731545	0.0266699	0.00800195	0.00519384	0	0
0.374332	0.6	0.375282	0.978114	0.670352		0.6	0.0575969	0.00873576	0.0136904	0.00215294	0.00278265	0.000453651	0	0																				0.901	0.156336	0.0356919	0.0731451	0.0265753	0.0080405	0.00526613	0	0
0.745163	0.601	0.370658	0.974557	0.663082		0.601	0.05776	0.00877328	0.0137374	0.00216246	0.00279247	0.000455592	0	0																				0.902	0.156308	0.0357321	0.0729028	0.0265107	0.00794967	0.00532682	0	0
0.489501	0.602	0.366096	0.971012	0.655891		0.602	0.0579215	0.0088108	0.0137842	0.00217196	0.00280224	0.000457531	0	0																				0.903	0.156215	0.0358244	0.0727615	0.0264454	0.00794278	0.00534217	0	0
0.363001	0.603	0.361598	0.967478	0.648779		0.603	0.0580815	0.00884829	0.0138308	0.00218145	0.00281198	0.000459468	0	0																				0.904	0.156101	0.0358818	0.0727246	0.0263586	0.00799653	0.00538953	0	0
0.507667	0.604	0.357161	0.963957	0.641743		0.604	0.0582396	0.0088857	0.0138771	0.00219097	0.00282168	0.000461403	0	0																				0.905	0.155876	0.0359201	0.0726129	0.0262836	0.00796293	0.00545531	0	0
0.408159	0.605	0.352784	0.960447	0.634784		0.605	0.0583962	0.00892301	0.0139233	0.0022005	0.00283133	0.000463336	0	0																				0.906	0.156089	0.0360843	0.07258	0.0261698	0.00784731	0.00552385	0	0
0.360833	0.606	0.348467	0.956949	0.6279		0.606	0.0585514	0.00896045	0.0139692	0.00221001	0.00284094	0.000465267	0	0																				0.907	0.155941	0.0361986	0.0727929	0.0262881	0.00775901	0.00558383	0	0
0.454333	0.607	0.344209	0.953462	0.621091		0.607	0.058705	0.0089977	0.0140149	0.00221951	0.00285051	0.000467197	0	0																				0.908	0.155663	0.0361974	0.0727507	0.0261844	0.00771373	0.00566101	0	0
0.398501	0.608	0.340009	0.949987	0.614355		0.608	0.058857	0.00903501	0.0140603	0.00222901	0.00286003	0.000469125	0	0																				0.909	0.155724	0.036301	0.0727704	0.0261652	0.00771817	0.00570199	0	0
0.37517	0.609	0.335867	0.946525	0.607693		0.609	0.059007	0.00907214	0.0141056	0.00223854	0.00286951	0.000471054	0	0																				0.91	0.155547	0.036402	0.0727139	0.0260667	0.00769443	0.0057992	0	0
0.574151	0.61	0.331781	0.943073	0.601103		0.61	0.0591557	0.00910943	0.0141506	0.00224806	0.00287896	0.000472989	0	0																				0.911	0.155222	0.0364187	0.072633	0.0259874	0.00761963	0.00582572	0	0
0.369348	0.611	0.32775	0.939634	0.594585		0.611	0.0593028	0.0091466	0.0141954	0.00225756	0.00288837	0.000474923	0	0																				0.912	0.155095	0.0364888	0.0727717	0.0260893	0.00755573	0.0058467	0	0
0.410999	0.612	0.323775	0.936206	0.588137		0.612	0.0594482	0.0091837	0.0142399	0.00226705	0.00289773	0.000476856	0	0																				0.913	0.155058	0.0365708	0.07269	0.0260121	0.00760326	0.00588458	0	0
0.187166	0.613	0.319853	0.93279	0.581759		0.613	0.0595917	0.00922076	0.0142844	0.00227659	0.00290705	0.000478788	0	0																				0.914	0.154943	0.0366192	0.072588	0.0259265	0.00756667	0.00595868	0	0
0.362324	0.614	0.315985	0.929385	0.57545		0.614	0.0597336	0.00925772	0.0143285	0.00228612	0.00291633	0.000480719	0	0																				0.915	0.154784	0.0366545	0.0724621	0.0258528	0.00761533	0.00599205	0	0
0.533508	0.615	0.31217	0.925992	0.56921		0.615	0.0598741	0.00929482	0.0143724	0.00229564	0.00292556	0.000482649	0	0																				0.916	0.154918	0.0368717	0.0724272	0.0257649	0.00748291	0.00608101	0	0
0.3815	0.616	0.308406	0.922611	0.563037		0.616	0.0600128	0.00933175	0.014416	0.00230516	0.00293475	0.000484578	0	0																				0.917	0.154717	0.0369312	0.0724023	0.0256746	0.00751682	0.0061389	0	0
0.215492	0.617	0.304694	0.919241	0.556931		0.617	0.0601498	0.0093687	0.0144594	0.00231467	0.00294391	0.000486516	0	0																				0.918	0.154463	0.036961	0.0722929	0.0256086	0.00760712	0.00613498	0	0
0.373342	0.618	0.301032	0.915883	0.550892		0.618	0.0602848	0.00940554	0.0145024	0.00232418	0.00295302	0.000488454	0	0																				0.919	0.15437	0.0370464	0.0724313	0.0257039	0.00770307	0.00617994	0	0
0.331334	0.619	0.297419	0.912537	0.544918		0.619	0.0604181	0.0094424	0.0145452	0.00233368	0.00296209	0.000490392	0	0																				0.92	0.154168	0.0370814	0.0724678	0.0256652	0.00765129	0.00623347	0	0
0.288831	0.62	0.293856	0.909202	0.539008		0.62	0.06055	0.0094793	0.0145877	0.00234317	0.00297112	0.00049233	0	0																				0.921	0.154089	0.037188	0.0724591	0.0255757	0.00754568	0.00632435	0	0
0.026335	0.621	0.290341	0.905879	0.533163		0.621	0.0606798	0.00951603	0.01463	0.0023527	0.0029801	0.000494268	0	0																				0.922	0.154274	0.037389	0.0724974	0.0254917	0.00754633	0.00638122	0	0
0.269834	0.622	0.286874	0.902567	0.527381		0.622	0.0608081	0.00955282	0.0146721	0.00236229	0.00298902	0.000496205	0	0																				0.923	0.154086	0.0374176	0.0724121	0.0254086	0.00744675	0.0064887	0	0
0.343158	0.623	0.283453	0.899267	0.521662		0.623	0.0609345	0.00958944	0.0147139	0.00237187	0.00299791	0.000498142	0	0																				0.924	0.153926	0.0375067	0.0723745	0.0253362	0.00732317	0.0065418	0	0
0.290499	0.624	0.280079	0.895978	0.516005		0.624	0.0610593	0.00962611	0.0147554	0.00238146	0.00300674	0.00050008	0	0																				0.925	0.153766	0.0375489	0.0723127	0.0252525	0.00726371	0.00663112	0	0
0.423843	0.625	0.276751	0.892701	0.510409		0.625	0.0611825	0.00966277	0.0147967	0.00239104	0.00301553	0.000502018	0	0																				0.926	0.153704	0.0375856	0.0724428	0.0254673	0.00714823	0.00671201	0	0
0.337488	0.626	0.273468	0.889435	0.504874		0.626	0.0613036	0.0096993	0.0148376	0.00240062	0.00302426	0.000503956	0	0																				0.927	0.153285	0.0375504	0.0728512	0.0257871	0.00716275	0.00677593	0	0
0.17333	0.627	0.270229	0.886181	0.499399		0.627	0.061423	0.00973589	0.0148784	0.00241019	0.00303295	0.000505894	0	0																				0.928	0.153049	0.0376096	0.0728301	0.0257012	0.00721342	0.00685823	0	0
0.254679	0.628	0.267033	0.882938	0.493984		0.628	0.0615404	0.00977232	0.0149189	0.00241977	0.00304159	0.000507833	0	0																				0.929	0.152933	0.0376239	0.0727876	0.0256022	0.00715777	0.0069259	0	0
0.222332	0.629	0.263881	0.879707	0.488627		0.629	0.0616561	0.00980871	0.014959	0.00242935	0.00305018	0.000509772	0	0																				0.93	0.152918	0.0376747	0.0732757	0.0260876	0.0070236	0.00698572	0	0
0.371342	0.63	0.260772	0.876487	0.483328		0.63	0.0617704	0.00984515	0.0149989	0.00243893	0.00305872	0.000511712	0	0																				0.931	0.152745	0.0376761	0.0735424	0.0263681	0.00685836	0.00707353	0	0
0.364496	0.631	0.257704	0.873279	0.478086		0.631	0.0618827	0.00988144	0.0150386	0.00244857	0.00306721	0.000513653	0	0																				0.932	0.15258	0.0377266	0.0735264	0.0262662	0.00685456	0.00715816	0	0
0.482156	0.632	0.254678	0.870082	0.472902		0.632	0.0619932	0.00991779	0.015078	0.0024582	0.00307565	0.000515595	0	0																				0.933	0.152378	0.0377545	0.0734854	0.0261787	0.0068867	0.00717888	0	0
0.336167	0.633	0.251692	0.866896	0.467774		0.633	0.0621015	0.00995401	0.0151172	0.00246784	0.00308404	0.000517538	0	0																				0.934	0.152454	0.0378667	0.0733407	0.0260936	0.00683647	0.00719096	0	0
0.500333	0.634	0.248747	0.863721	0.462701		0.634	0.0622082	0.00999014	0.015156	0.00247748	0.00309238	0.000519482	0	0																				0.935	0.152311	0.0379589	0.0732904	0.0259948	0.00680007	0.00719827	0	0
0.343165	0.635	0.245841	0.860558	0.457683		0.635	0.0623133	0.0100263	0.0151946	0.00248716	0.00310067	0.000521427	0	0																				0.936	0.152118	0.0379757	0.0733225	0.0258755	0.00683627	0.0071793	0	0
0.143342	0.636	0.242975	0.857406	0.45272		0.636	0.0624164	0.0100623	0.0152328	0.00249685	0.0031089	0.000523374	0	0																				0.937	0.152369	0.0380336	0.0734988	0.0259565	0.00679239	0.00722861	0	0
0.699678	0.637	0.240147	0.854266	0.447811		0.637	0.0625177	0.0100984	0.0152708	0.00250654	0.00311709	0.000525321	0	0																				0.938	0.152227	0.0380822	0.0733804	0.0258855	0.00658384	0.00730207	0	0
0.384166	0.638	0.237357	0.851136	0.442954		0.638	0.062617	0.0101344	0.0153085	0.00251623	0.00312522	0.00052727	0	0																				0.939	0.151912	0.0380543	0.073301	0.0258165	0.00642756	0.00737005	0	0
0.373332	0.639	0.234604	0.848018	0.438151		0.639	0.0627143	0.0101702	0.0153458	0.00252592	0.0031333	0.00052922	0	0																				0.94	0.151681	0.0381099	0.0733605	0.0257409	0.00631147	0.00746171	0	0
0.479833	0.64	0.231889	0.844911	0.433399		0.64	0.0628099	0.0102061	0.015383	0.00253568	0.00314133	0.000531172	0	0																				0.941	0.151752	0.0382077	0.0733459	0.0256356	0.00619748	0.00756662	0	0
0.396982	0.641	0.229209	0.841816	0.428699		0.641	0.0629036	0.0102419	0.0154199	0.00254544	0.00314931	0.000533127	0	0																				0.942	0.151774	0.0382814	0.0732811	0.0255579	0.00622991	0.00766482	0	0
0.485832	0.642	0.226566	0.838731	0.42405		0.642	0.0629953	0.0102776	0.0154564	0.0025552	0.00315723	0.000535083	0	0																				0.943	0.151806	0.0383891	0.0731777	0.025494	0.0061976	0.00776236	0	0
0.260164	0.643	0.223958	0.835657	0.419452		0.643	0.0630855	0.0103133	0.0154927	0.00256497	0.00316509	0.000537041	0	0																				0.944	0.152077	0.038618	0.0732078	0.0253829	0.0061868	0.00785794	0	0
0.4085	0.644	0.221385	0.832595	0.414903		0.644	0.0631737	0.0103489	0.0155286	0.00257474	0.0031729	0.000539001	0	0																				0.945	0.151827	0.0386928	0.0731772	0.0253024	0.0060087	0.00794098	0	0
0.410165	0.645	0.218846	0.829544	0.410404		0.645	0.0632598	0.0103844	0.0155642	0.00258452	0.00318066	0.000540964	0	0																				0.946	0.151627	0.0387077	0.0730094	0.0252336	0.00594479	0.00801539	0	0
0.449167	0.646	0.216342	0.826504	0.405953		0.646	0.0633442	0.0104199	0.0155995	0.00259431	0.00318836	0.000542929	0	0																				0.947	0.151396	0.0386414	0.0729061	0.0251639	0.00598054	0.00812273	0	0
0.387335	0.647	0.21387	0.823475	0.401551		0.647	0.0634264	0.0104553	0.0156345	0.0026041	0.00319601	0.000544896	0	0																				0.948	0.151374	0.0388271	0.0728602	0.0250831	0.00593849	0.00821041	0	0
0.352502	0.648	0.211432	0.820456	0.397196		0.648	0.0635068	0.0104905	0.0156692	0.0026139	0.0032036	0.000546866	0	0																				0.949	0.150957	0.038811	0.0729286	0.0250888	0.00572956	0.0082935	0	0
0.471832	0.649	0.209026	0.817449	0.392889		0.649	0.0635854	0.0105258	0.0157037	0.00262376	0.00321115	0.000548839	0	0																				0.95	0.1508	0.0387998	0.0733316	0.0254681	0.00567423	0.00838247	0	0
0.4215	0.65	0.206652	0.814453	0.388628		0.65	0.0636622	0.0105608	0.015738	0.00263368	0.00321863	0.000550814	0	0																				0.951	0.150769	0.0389523	0.0732696	0.0253687	0.00569328	0.00841788	0	0
0.503831	0.651	0.20431	0.811468	0.384414		0.651	0.063737	0.0105958	0.0157719	0.0026436	0.00322606	0.000552792	0	0																				0.952	0.150545	0.0390316	0.0732861	0.0253764	0.00556838	0.00850775	0	0
0.461	0.652	0.201999	0.808493	0.380245		0.652	0.0638101	0.0106308	0.0158054	0.00265354	0.00323344	0.000554773	0	0																				0.953	0.150552	0.0391646	0.0732667	0.0252814	0.00560266	0.00860449	0	0
0.408166	0.653	0.199719	0.80553	0.376122		0.653	0.063881	0.0106657	0.0158387	0.00266348	0.00324075	0.000556757	0	0																				0.954	0.150252	0.0391392	0.0731304	0.0251992	0.00556825	0.00861708	0	0
0.497499	0.654	0.197469	0.802577	0.372043		0.654	0.06395	0.0107004	0.0158716	0.00267343	0.00324801	0.000558744	0	0																				0.955	0.150444	0.0392202	0.0730297	0.0251308	0.00551675	0.00868932	0	0
0.274333	0.655	0.195249	0.799636	0.368008		0.655	0.0640172	0.0107352	0.0159041	0.0026834	0.00325521	0.000560735	0	0																				0.956	0.150528	0.0394425	0.0730722	0.0251598	0.00554596	0.00876118	0	0
0.4795	0.656	0.193059	0.796705	0.364018		0.656	0.0640825	0.0107697	0.0159364	0.00269337	0.00326235	0.000562729	0	0																				0.957	0.151187	0.039662	0.0729766	0.0251034	0.00541195	0.00882722	0	0
0.366973	0.657	0.190897	0.793784	0.36007		0.657	0.0641458	0.0108041	0.0159683	0.00270336	0.00326943	0.000564727	0	0																				0.958	0.151285	0.0398831	0.0729731	0.0250813	0.00534415	0.00890121	0	0
0.386999	0.658	0.188764	0.790875	0.356165		0.658	0.0642072	0.0108385	0.0159999	0.00271339	0.00327645	0.000566728	0	0																				0.959	0.151103	0.0398813	0.0728689	0.0250635	0.00537008	0.0089766	0	0
0.392833	0.659	0.18666	0.787976	0.352303		0.659	0.0642668	0.0108728	0.0160312	0.00272346	0.00328341	0.000568733	0	0																				0.96	0.150984	0.0399396	0.072923	0.0250156	0.0052298	0.0090444	0	0
0.374484	0.66	0.184583	0.785088	0.348483		0.66	0.0643243	0.0109068	0.0160622	0.00273354	0.00329032	0.000570741	0	0																				0.961	0.150985	0.0401024	0.072806	0.0249355	0.00514356	0.00913708	0	0
0.34082	0.661	0.182534	0.782211	0.344703		0.661	0.06438	0.0109409	0.0160928	0.00274363	0.00329716	0.000572754	0	0																				0.962	0.150997	0.0402386	0.0726546	0.0248925	0.00512946	0.00920951	0	0
0.3905	0.662	0.180511	0.779344	0.340965		0.662	0.0644337	0.0109747	0.0161231	0.00275374	0.00330395	0.000574777	0	0																				0.963	0.151011	0.0404534	0.0727279	0.0248549	0.00513632	0.00927604	0	0
0.395002	0.663	0.178516	0.776488	0.337268		0.663	0.0644854	0.0110085	0.0161531	0.00276386	0.00331069	0.000576808	0	0																				0.964	0.150825	0.040478	0.0726899	0.0248188	0.00511093	0.00934074	0	0
0.672499	0.664	0.176546	0.773643	0.33361		0.664	0.0645352	0.0110422	0.0161827	0.00277398	0.00331737	0.000578844	0	0																				0.965	0.150811	0.0405475	0.072741	0.0247884	0.00509469	0.009409	0	0
0.40449	0.665	0.174603	0.770808	0.329993		0.665	0.0645832	0.0110758	0.0162119	0.00278412	0.00332399	0.000580884	0	0																				0.966	0.150726	0.0406671	0.0726848	0.0247395	0.00495839	0.00946823	0	0
0.422662	0.666	0.172685	0.767983	0.326414		0.666	0.0646293	0.0111092	0.0162409	0.00279428	0.00333055	0.000582928	0	0																				0.967	0.150474	0.0407979	0.0727184	0.0246897	0.0048447	0.00952494	0	0
0.578831	0.667	0.170793	0.76517	0.322874		0.667	0.0646732	0.0111424	0.0162695	0.00280448	0.00333704	0.000584976	0	0																				0.968	0.150166	0.0407816	0.0726119	0.024578	0.00473427	0.00959713	0	0
0.406667	0.668	0.168925	0.762366	0.319373		0.668	0.0647154	0.0111756	0.0162979	0.00281475	0.00334347	0.000587029	0	0																				0.969	0.149939	0.0408444	0.0724953	0.0244953	0.00450174	0.00966067	0	0
0.541685	0.669	0.167082	0.759573	0.31591		0.669	0.0647557	0.0112086	0.016326	0.00282504	0.00334984	0.000589087	0	0																				0.97	0.149784	0.0409902	0.0726082	0.0246641	0.00443887	0.00975272	0	0
0.445831	0.67	0.165263	0.756791	0.312484		0.67	0.064794	0.0112415	0.0163537	0.00283534	0.00335615	0.000591149	0	0																				0.971	0.149838	0.0411471	0.0725432	0.0246473	0.00447145	0.00979911	0	0
0.044981	0.671	0.163468	0.754019	0.309095		0.671	0.0648304	0.0112741	0.0163811	0.00284565	0.00336239	0.000593216	0	0																				0.972	0.149636	0.0412394	0.0725076	0.024626	0.00427159	0.00983311	0	0
0.520351	0.672	0.161697	0.751257	0.305743		0.672	0.064865	0.0113067	0.0164081	0.00285598	0.00336857	0.000595288	0	0																				0.973	0.149534	0.0412418	0.0723378	0.0245985	0.00421325	0.00989364	0	0
0.514979	0.673	0.159948	0.748505	0.302428		0.673	0.0648975	0.0113391	0.0164347	0.00286633	0.00337468	0.000597364	0	0																				0.974	0.149406	0.0413266	0.0723952	0.0246074	0.00411974	0.0100037	0	0
0.414831	0.674	0.158223	0.745764	0.299148		0.674	0.0649279	0.0113713	0.0164611	0.00287669	0.00338073	0.000599445	0	0																				0.975	0.149333	0.0413387	0.0724343	0.0245248	0.00395032	0.0101012	0	0
0.879153	0.675	0.15652	0.743033	0.295904		0.675	0.0649565	0.0114033	0.016487	0.00288706	0.00338673	0.000601536	0	0																				0.976	0.149289	0.0413936	0.0724223	0.0244432	0.0039322	0.0101887	0	0
0.434999	0.676	0.154839	0.740313	0.292695		0.676	0.0649837	0.0114352	0.0165126	0.00289745	0.00339266	0.000603635	0	0																				0.977	0.149234	0.041397	0.0726539	0.0245267	0.00384934	0.0102612	0	0
0.48552	0.677	0.153181	0.737602	0.289521		0.677	0.0650088	0.0114669	0.0165379	0.00290787	0.00339853	0.000605739	0	0																				0.978	0.149148	0.0413709	0.0726592	0.0246213	0.00370202	0.0103288	0	0
0.410999	0.678	0.151543	0.734902	0.286381		0.678	0.0650318	0.0114984	0.0165628	0.00291835	0.00340433	0.000607848	0	0																				0.979	0.149001	0.0414189	0.0730142	0.0248702	0.00363567	0.0104232	0	0
0.381667	0.679	0.149928	0.732212	0.283276		0.679	0.0650527	0.0115298	0.0165874	0.00292884	0.00341007	0.000609961	0	0																				0.98	0.148991	0.0415059	0.073326	0.0251188	0.00354129	0.0105242	0	0
0.391511	0.68	0.148333	0.729532	0.280204		0.68	0.0650719	0.0115609	0.0166117	0.00293935	0.00341575	0.000612079	0	0																				0.981	0.148777	0.0415612	0.0733923	0.0251343	0.00356166	0.0106272	0	0
0.383488	0.681	0.146759	0.726862	0.277165		0.681	0.065089	0.0115919	0.0166355	0.00294987	0.00342136	0.000614203	0	0																				0.982	0.148598	0.0416809	0.0736445	0.025141	0.00342504	0.0107097	0	0
0.377167	0.682	0.145205	0.724203	0.274159		0.682	0.0651046	0.0116227	0.016659	0.00296041	0.0034269	0.000616332	0	0																				0.983	0.148544	0.0417239	0.073695	0.0251337	0.00338766	0.0107953	0	0
0.470326	0.683	0.143671	0.721553	0.271186		0.683	0.0651181	0.0116533	0.0166821	0.00297096	0.00343238	0.000618466	0	0																				0.984	0.148323	0.0417153	0.073597	0.0251531	0.00346726	0.010907	0	0
0.173833	0.684	0.142158	0.718913	0.268245		0.684	0.0651298	0.0116837	0.0167049	0.00298153	0.00343779	0.000620605	0	0																				0.985	0.148116	0.0417016	0.0735026	0.0251682	0.00335893	0.0109943	0	0
0.052861	0.685	0.140664	0.716284	0.265337		0.685	0.0651397	0.0117139	0.0167273	0.00299211	0.00344313	0.00062275	0	0																				0.986	0.148004	0.0417616	0.0733485	0.0251768	0.00322828	0.0110767	0	0
0.382	0.686	0.139189	0.713664	0.262459		0.686	0.0651475	0.0117439	0.0167493	0.00300273	0.00344841	0.0006249	0	0																				0.987	0.147689	0.0417171	0.0734104	0.0251606	0.00331296	0.0111797	0	0
0.370831	0.687	0.137733	0.711054	0.259613		0.687	0.0651532	0.0117737	0.0167711	0.00301339	0.00345362	0.000627056	0	0																				0.988	0.147453	0.0416721	0.0734351	0.0251495	0.00320945	0.0112648	0	0
0.568166	0.688	0.136296	0.708454	0.256798		0.688	0.0651573	0.0118032	0.0167926	0.00302411	0.00345877	0.000629217	0	0																				0.989	0.147157	0.0416292	0.0733674	0.0250738	0.00310481	0.0113641	0	0
0.37866	0.689	0.134878	0.705864	0.254013		0.689	0.0651598	0.0118324	0.0168136	0.00303483	0.00346384	0.000631384	0	0																				0.99	0.146962	0.041623	0.073246	0.0250044	0.00312014	0.0114534	0	0
0.386332	0.69	0.133478	0.703284	0.251258		0.69	0.0651604	0.0118615	0.0168344	0.00304557	0.00346885	0.000633556	0	0																				0.991	0.146622	0.0416183	0.0730925	0.0249354	0.00294043	0.0115432	0	0
0.385334	0.691	0.132096	0.700713	0.248533		0.691	0.065159	0.0118904	0.0168547	0.00305633	0.00347379	0.000635734	0	0																				0.992	0.146396	0.0416259	0.0731492	0.0248437	0.0029559	0.0116376	0	0
0.423498	0.692	0.130731	0.698153	0.245838		0.692	0.0651556	0.011919	0.0168747	0.0030671	0.00347867	0.000637917	0	0																				0.993	0.146072	0.0415734	0.073018	0.024901	0.00301136	0.0117435	0	0
0.130835	0.693	0.129385	0.695602	0.243172		0.693	0.0651503	0.0119474	0.0168943	0.00307788	0.00348347	0.000640106	0	0																				0.994	0.145984	0.0417384	0.0727783	0.0249691	0.00303233	0.0118382	0	0
0.346333	0.694	0.128055	0.69306	0.240535		0.694	0.0651432	0.0119755	0.0169136	0.00308866	0.00348821	0.000642301	0	0																				0.995	0.145674	0.0417912	0.0728196	0.0250167	0.00291145	0.0119171	0	0
0.328166	0.695	0.126743	0.690529	0.237927		0.695	0.0651343	0.0120033	0.0169325	0.00309946	0.00349288	0.000644501	0	0																				0.996	0.145626	0.04187	0.0730487	0.0251895	0.00268073	0.0120029	0	0
0.411	0.696	0.125447	0.688007	0.235347		0.696	0.0651238	0.012031	0.0169511	0.00311027	0.00349749	0.000646706	0	0																				0.997	0.146042	0.0420818	0.0733083	0.0253596	0.00262693	0.0121016	0	0
0.113487	0.697	0.124168	0.685494	0.232795		0.697	0.0651115	0.0120584	0.0169693	0.0031211	0.00350202	0.000648917	0	0																				0.998	0.145877	0.0421108	0.0731839	0.0252701	0.00257291	0.0121772	0	0
0.318999	0.698	0.122905	0.682992	0.23027		0.698	0.0650973	0.0120856	0.0169872	0.00313198	0.00350649	0.000651133	0	0																				0.999	0.145873	0.0422874	0.0729808	0.0252071	0.00248255	0.0122537	0	0
0.367333	0.699	0.121658	0.680498	0.227773		0.699	0.065081	0.0121125	0.0170047	0.00314288	0.00351089	0.000653355	0	0																				1	0.145616	0.0423105	0.0730361	0.0251288	0.00241335	0.0123287	0	0
0.259833	0.7	0.120428	0.678015	0.225303		0.7	0.0650631	0.0121391	0.0170219	0.00315379	0.00351522	0.000655583	0	0																				1.001	0.145244	0.0422891	0.0730657	0.0250803	0.00252353	0.0124343	0	0
0.249834	0.701	0.119212	0.675541	0.22286		0.701	0.0650435	0.0121654	0.0170387	0.00316471	0.00351948	0.000657815	0	0																				1.002	0.144912	0.0423849	0.0730738	0.0250399	0.00231967	0.0125125	0	0
0.306834	0.702	0.118013	0.673076	0.220443		0.702	0.0650219	0.0121914	0.0170551	0.00317563	0.00352367	0.000660054	0	0																				1.003	0.144799	0.0424676	0.072878	0.0249728	0.0021515	0.0125838	0	0
0.387334	0.703	0.116828	0.670621	0.218052		0.703	0.0649986	0.0122172	0.0170712	0.00318657	0.0035278	0.000662297	0	0																				1.004	0.144653	0.0425263	0.0728383	0.0248758	0.00213305	0.0126723	0	0
0.320498	0.704	0.115659	0.668175	0.215688		0.704	0.0649735	0.0122427	0.0170868	0.00319751	0.00353185	0.000664546	0	0																				1.005	0.144716	0.0426181	0.072587	0.0248227	0.0020917	0.0127738	0	0
0.260514	0.705	0.114504	0.665738	0.213349		0.705	0.0649469	0.0122679	0.0171021	0.00320847	0.00353584	0.0006668	0	0																				1.006	0.144366	0.0426721	0.0723507	0.0247584	0.00208427	0.0128886	0	0
0.555354	0.706	0.113364	0.663311	0.211035		0.706	0.0649184	0.0122928	0.0171171	0.00321943	0.00353976	0.000669059	0	0																				1.007	0.144191	0.0428698	0.0720961	0.0246844	0.00201302	0.0129737	0	0
0.508668	0.707	0.112239	0.660893	0.208746		0.707	0.064888	0.0123174	0.0171317	0.00323038	0.00354362	0.000671323	0	0																				1.008	0.143904	0.0429308	0.0720682	0.0246082	0.002066	0.0130791	0	0
0.126643	0.708	0.111127	0.658485	0.206483		0.708	0.0648558	0.0123417	0.0171459	0.00324136	0.0035474	0.000673593	0	0																				1.009	0.143955	0.0431026	0.0721449	0.024557	0.00206311	0.0131719	0	0
0.057	0.709	0.11003	0.656085	0.204244		0.709	0.0648218	0.0123657	0.0171599	0.00325237	0.00355111	0.000675867	0	0																				1.01	0.143987	0.043279	0.0718431	0.0245219	0.00198954	0.0132597	0	0
0.055668	0.71	0.108947	0.653695	0.202029		0.71	0.0647863	0.0123894	0.0171735	0.00326339	0.00355478	0.000678148	0	0																				1.011	0.144355	0.0436394	0.0717152	0.0244691	0.00200521	0.0133661	0	0
0.375504	0.711	0.107877	0.651314	0.199838		0.711	0.064749	0.0124127	0.0171867	0.00327443	0.0035584	0.000680439	0	0																				1.012	0.144625	0.0439144	0.0715909	0.0244251	0.00184685	0.0134569	0	0
0.398678	0.712	0.10682	0.648942	0.197671		0.712	0.06471	0.0124358	0.0171997	0.00328547	0.00356195	0.000682736	0	0																				1.013	0.144507	0.044015	0.0716016	0.0243673	0.00197138	0.0135705	0	0
0.514168	0.713	0.105777	0.64658	0.195527		0.713	0.0646695	0.0124586	0.0172123	0.0032965	0.00356543	0.000685037	0	0																				1.014	0.144412	0.0441124	0.0717011	0.0243353	0.00195334	0.0136729	0	0
0.792165	0.714	0.104747	0.644226	0.193407		0.714	0.0646271	0.012481	0.0172245	0.00330753	0.00356885	0.000687343	0	0																				1.015	0.144473	0.0443865	0.0715783	0.0242795	0.00177002	0.0137663	0	0
0.484	0.715	0.10373	0.641881	0.191309		0.715	0.0645829	0.0125032	0.0172364	0.00331857	0.00357219	0.000689653	0	0																				1.016	0.144416	0.04449	0.071727	0.0243301	0.00172556	0.0138697	0	0
0.42533	0.716	0.102725	0.639546	0.189235		0.716	0.0645371	0.0125249	0.0172479	0.0033296	0.00357547	0.000691967	0	0																				1.017	0.144259	0.0446515	0.0717601	0.0242974	0.00160223	0.013954	0	0
0.607842	0.717	0.101733	0.637219	0.187183		0.717	0.0644896	0.0125463	0.0172591	0.00334063	0.00357868	0.000694285	0	0																				1.018	0.144077	0.0447486	0.0717111	0.024277	0.00149663	0.0140493	0	0
0.572664	0.718	0.100754	0.634902	0.185153		0.718	0.0644405	0.0125674	0.0172699	0.00335166	0.00358183	0.000696607	0	0																				1.019	0.14413	0.0449712	0.071518	0.0242786	0.00146062	0.014139	0	0
0.483651	0.719	0.0997864	0.632593	0.183145		0.719	0.0643896	0.0125882	0.0172803	0.00336269	0.0035849	0.000698933	0	0																				1.02	0.143976	0.0450242	0.07158	0.0242085	0.00146863	0.01422	0	0
0.525667	0.72	0.0988311	0.630294	0.181159		0.72	0.0643371	0.0126086	0.0172905	0.00337376	0.00358791	0.000701263	0	0																				1.021	0.143759	0.0450575	0.0715769	0.0241833	0.00126516	0.0143041	0	0
0.199166	0.721	0.0978876	0.628003	0.179194		0.721	0.0642831	0.0126287	0.0173003	0.00338483	0.00359086	0.000703596	0	0																				1.022	0.14389	0.0454138	0.0714327	0.0241991	0.00117025	0.0143788	0	0
0.488664	0.722	0.0969559	0.625721	0.177251		0.722	0.0642274	0.0126484	0.0173098	0.00339589	0.00359373	0.000705933	0	0																				1.023	0.144122	0.0456186	0.0714314	0.0241874	0.00113498	0.0144771	0	0
0.513019	0.723	0.0960357	0.623448	0.175329		0.723	0.0641699	0.0126678	0.0173189	0.00340694	0.00359654	0.000708273	0	0																				1.024	0.144059	0.0459214	0.0713004	0.0241634	0.00105024	0.0145817	0	0
0.354151	0.724	0.0951268	0.621183	0.173428		0.724	0.0641107	0.0126868	0.0173276	0.00341799	0.00359928	0.000710616	0	0																				1.025	0.143678	0.0459024	0.0712086	0.0241271	0.00105653	0.0147041	0	0
0.643494	0.725	0.0942292	0.618928	0.171547		0.725	0.0640503	0.0127054	0.017336	0.00342902	0.00360196	0.000712962	0	0																				1.026	0.143563	0.0459951	0.071185	0.0241166	0.000866004	0.0147861	0	0
0.414845	0.726	0.0933427	0.616681	0.169686		0.726	0.0639881	0.0127237	0.017344	0.00344005	0.00360457	0.00071531	0	0																				1.027	0.143503	0.0460839	0.0711572	0.0240707	0.000827073	0.0148934	0	0
0.112332	0.727	0.0924671	0.614442	0.167846		0.727	0.0639242	0.0127416	0.0173517	0.00345106	0.00360711	0.000717661	0	0																				1.028	0.143233	0.0461459	0.0710926	0.02405	0.000604512	0.0149839	0	0
0.359	0.728	0.0916023	0.612213	0.166026		0.728	0.0638588	0.0127592	0.017359	0.00346205	0.00360959	0.000720015	0	0																				1.029	0.143053	0.0460634	0.0710842	0.0240282	0.000802739	0.0150846	0	0
0.433333	0.729	0.0907481	0.609992	0.164226		0.729	0.0637917	0.0127763	0.017366	0.00347302	0.003612	0.00072237	0	0																				1.03	0.142989	0.0462409	0.0709644	0.0240134	0.000789044	0.0151721	0	0
0.354669	0.73	0.0899044	0.60778	0.162445		0.73	0.0637231	0.0127931	0.0173727	0.00348396	0.00361435	0.000724728	0	0																				1.031	0.143044	0.0464857	0.0711316	0.0239941	0.000711001	0.0152472	0	0
0.074832	0.731	0.089071	0.605576	0.160683		0.731	0.0636531	0.0128096	0.017379	0.0034949	0.00361663	0.000727087	0	0																				1.032	0.142994	0.0466346	0.0711895	0.0239944	0.000517541	0.0153173	0	0
0.31269	0.732	0.0882478	0.603381	0.158941		0.732	0.0635815	0.0128257	0.0173851	0.00350584	0.00361885	0.000729448	0	0																				1.033	0.142903	0.046761	0.0710412	0.0239408	0.00055781	0.0153986	0	0
0.322334	0.733	0.0874347	0.601194	0.157217		0.733	0.0635083	0.0128413	0.0173909	0.00351676	0.00362101	0.00073181	0	0																				1.034	0.142692	0.0468048	0.0709824	0.023839	0.000598368	0.0154877	0	0
0.37763	0.734	0.0866315	0.599016	0.155512		0.734	0.0634334	0.0128567	0.0173963	0.00352765	0.00362309	0.000734173	0	0																				1.035	0.142534	0.0469387	0.0709694	0.0237538	0.000553556	0.0155615	0	0
0.40049	0.735	0.0858381	0.596846	0.153826		0.735	0.0633572	0.0128715	0.0174013	0.00353853	0.00362512	0.000736537	0	0																				1.036	0.142279	0.0470074	0.0711897	0.0238622	0.000538118	0.0156727	0	0
0.352178	0.736	0.0850543	0.594684	0.152158		0.736	0.0632795	0.012886	0.0174061	0.00354938	0.00362709	0.000738902	0	0																				1.037	0.141857	0.0468981	0.0710672	0.0237856	0.00033811	0.0157603	0	0
0.456175	0.737	0.0842801	0.592531	0.150508		0.737	0.0632005	0.0129002	0.0174105	0.00356021	0.00362899	0.000741268	0	0																				1.038	0.141724	0.0472493	0.0711538	0.0237639	0.000141915	0.0158282	0	0
0.420316	0.738	0.0835153	0.590387	0.148875		0.738	0.0631198	0.0129139	0.0174145	0.00357101	0.00363083	0.000743633	0	0																				1.039	0.141359	0.0473013	0.0711821	0.0237357	0.000417145	0.0159536	0	0
0.438333	0.739	0.0827597	0.58825	0.147261		0.739	0.0630376	0.0129272	0.0174183	0.00358178	0.00363261	0.000745998	0	0																				1.04	0.140948	0.0472397	0.0711803	0.0237242	0.000263309	0.0160287	0	0
0.377667	0.74	0.0820132	0.586122	0.145664		0.74	0.0629539	0.0129401	0.0174216	0.00359253	0.00363432	0.000748363	0	0																				1.041	0.140986	0.0474761	0.0711982	0.0237203	0.000165883	0.0161133	0	0
0.392515	0.741	0.0812758	0.584003	0.144084		0.741	0.0628688	0.0129526	0.0174247	0.00360324	0.00363597	0.000750728	0	0																				1.042	0.14079	0.0476451	0.0712497	0.0236684	0.000167205	0.0162011	0	0
0.391832	0.742	0.0805472	0.581891	0.142522		0.742	0.0627823	0.0129648	0.0174274	0.00361392	0.00363756	0.000753091	0	0																				1.043	0.140343	0.0475987	0.0712522	0.0236613	-6.07999e-06	0.0162648	0	0
0.368499	0.743	0.0798274	0.579788	0.140976		0.743	0.0626942	0.0129766	0.0174298	0.00362456	0.00363909	0.000755454	0	0																				1.044	0.140687	0.0480074	0.0712085	0.0236306	-0.00024318	0.0163277	0	0
0.392658	0.744	0.0791163	0.577693	0.139448		0.744	0.0626046	0.0129879	0.0174319	0.00363516	0.00364055	0.000757815	0	0																				1.045	0.140391	0.0479172	0.0710996	0.0236562	-0.000220872	0.0164173	0	0
0.565831	0.745	0.0784137	0.575606	0.137935		0.745	0.0625138	0.0129987	0.0174337	0.00364575	0.00364196	0.000760174	0	0																				1.046	0.140394	0.0481629	0.0709712	0.0236235	-0.000398351	0.0164961	0	0
0.383499	0.746	0.0777195	0.573527	0.136439		0.746	0.0624217	0.0130092	0.0174352	0.00365631	0.0036433	0.000762531	0	0																				1.047	0.140064	0.0481797	0.0708087	0.0235983	-0.000631173	0.0165626	0	0
0.256831	0.747	0.0770336	0.571456	0.13496		0.747	0.0623281	0.0130193	0.0174364	0.00366683	0.00364458	0.000764886	0	0																				1.048	0.139753	0.0481305	0.0712063	0.0237923	-0.000765273	0.0166241	0	0
0.353667	0.748	0.0763559	0.569393	0.133496		0.748	0.0622329	0.013029	0.0174372	0.00367731	0.00364581	0.000767239	0	0																				1.049	0.140008	0.0482176	0.071048	0.0237366	-0.000711711	0.0166621	0	0
0.295999	0.749	0.0756863	0.567338	0.132049		0.749	0.0621363	0.0130382	0.0174377	0.00368775	0.00364697	0.000769588	0	0																				1.05	0.139923	0.0482325	0.071087	0.0236481	-0.000791831	0.016697	0	0
0.257834	0.75	0.0750247	0.565292	0.130617		0.75	0.0620386	0.013047	0.0174379	0.00369814	0.00364807	0.000771935	0	0																				1.051	0.139938	0.0483726	0.0710869	0.0235655	-0.000854148	0.0167407	0	0
0.359148	0.751	0.0743709	0.563253	0.1292		0.751	0.0619396	0.0130554	0.0174378	0.00370848	0.00364912	0.000774278	0	0																				1.052	0.140803	0.0491364	0.0710344	0.0234878	-0.000878048	0.0167775	0	0
0.354832	0.752	0.0737249	0.561222	0.127799		0.752	0.0618391	0.0130635	0.0174374	0.00371876	0.0036501	0.000776617	0	0																				1.053	0.140947	0.0493299	0.0709298	0.0233992	-0.00088613	0.016814	0	0
0.365	0.753	0.0730865	0.559199	0.126413		0.753	0.0617371	0.0130711	0.0174367	0.003729	0.00365103	0.000778953	0	0																				1.054	0.140641	0.0494461	0.070898	0.0233766	-0.000734989	0.0169371	0	0
0.288668	0.754	0.0724557	0.557184	0.125042		0.754	0.0616338	0.0130783	0.0174357	0.00373918	0.0036519	0.000781284	0	0																				1.055	0.14075	0.0496542	0.070879	0.0233385	-0.000628891	0.0170551	0	0
0.280499	0.755	0.0718323	0.555177	0.123686		0.755	0.0615295	0.013085	0.0174344	0.0037493	0.00365271	0.00078361	0	0																				1.056	0.140633	0.0496972	0.07086	0.023288	-0.0006696	0.0171272	0	0
0.547667	0.756	0.0712162	0.553178	0.122345		0.756	0.0614237	0.0130913	0.0174328	0.00375937	0.00365346	0.000785931	0	0																				1.057	0.150571	0.0584101	0.0707259	0.0233078	-0.000893361	0.0171794	0	0
0.40583	0.757	0.0706074	0.551186	0.121018		0.757	0.0613167	0.0130971	0.0174308	0.00376938	0.00365416	0.000788248	0	0																				1.058	0.150609	0.0585462	0.0708616	0.0232918	-0.000844028	0.0172546	0	0
0.412165	0.758	0.0700058	0.549202	0.119706		0.758	0.0612082	0.0131026	0.0174286	0.00377934	0.0036548	0.000790558	0	0																				1.059	0.154253	0.0619454	0.0710081	0.0233085	-0.000662375	0.0173344	0	0
0.307334	0.759	0.0694112	0.547226	0.118408		0.759	0.0610987	0.0131076	0.0174261	0.00378923	0.00365538	0.000792863	0	0																				1.06	0.154279	0.0620596	0.0709363	0.0233509	-0.000751429	0.0173926	0	0
0.421831	0.76	0.0688236	0.545258	0.117124		0.76	0.0609879	0.0131122	0.0174233	0.00379909	0.0036559	0.000795161	0	0																				1.061	0.161897	0.0689951	0.070914	0.0233647	-0.000760979	0.0174689	0	0
0.277497	0.761	0.0682428	0.543297	0.115854		0.761	0.0608757	0.0131164	0.0174202	0.00380889	0.00365637	0.000797453	0	0																				1.062	0.164404	0.0715856	0.0708785	0.0234057	-0.000833256	0.0175592	0	0
0.395326	0.762	0.0676688	0.541344	0.114597		0.762	0.0607623	0.0131202	0.0174168	0.00381862	0.00365678	0.000799738	0	0																				1.063	0.16412	0.0716591	0.0708157	0.023436	-0.000969123	0.0176487	0	0
0.483666	0.763	0.0671015	0.539399	0.113355		0.763	0.0606477	0.0131236	0.0174131	0.00382829	0.00365714	0.000802016	0	0																				1.064	0.164331	0.0722874	0.0713667	0.0239578	-0.00116189	0.0177353	0	0
0.472982	0.764	0.0665407	0.537461	0.112125		0.764	0.0605318	0.0131264	0.0174091	0.00383789	0.00365745	0.000804287	0	0																				1.065	0.165566	0.0737123	0.0720825	0.0244681	-0.0012041	0.0178429	0	0
0.475499	0.765	0.0659865	0.53553	0.110909		0.765	0.0604147	0.0131288	0.0174047	0.00384743	0.0036577	0.00080655	0	0																				1.066	0.16729	0.0754652	0.0718297	0.0244125	-0.00137493	0.017938	0	0
0.384165	0.766	0.0654387	0.533608	0.109707		0.766	0.0602965	0.0131308	0.0174001	0.00385689	0.0036579	0.000808803	0	0																				1.067	0.168489	0.0769526	0.0716086	0.0243329	-0.00160251	0.0180275	0	0
0.185166	0.767	0.0648972	0.531692	0.108517		0.767	0.060177	0.0131324	0.0173951	0.00386629	0.00365806	0.000811055	0	0																				1.068	0.168693	0.0773605	0.0712709	0.0242974	-0.00180154	0.018121	0	0
0.500999	0.768	0.064362	0.529785	0.10734		0.768	0.0600563	0.0131336	0.0173899	0.00387561	0.00365816	0.000813299	0	0																				1.069	0.172728	0.0814813	0.0714619	0.0244648	-0.00185151	0.0182339	0	0
0.554665	0.769	0.0638329	0.527884	0.106176		0.769	0.0599345	0.0131344	0.0173843	0.00388486	0.00365822	0.000815534	0	0																				1.07	0.174634	0.0836357	0.0715181	0.0246571	-0.00196878	0.0183186	0	0
0.454831	0.77	0.0633099	0.525991	0.105025		0.77	0.0598117	0.0131347	0.0173786	0.00389402	0.00365821	0.00081776	0	0																				1.071	0.175674	0.0848709	0.071558	0.0248271	-0.0020759	0.018411	0	0
0.409001	0.771	0.0627929	0.524106	0.103886		0.771	0.0596876	0.0131345	0.0173725	0.0039031	0.00365816	0.000819976	0	0																				1.072	0.175611	0.0852096	0.0716861	0.0249741	-0.00223602	0.0184996	0	0
0.37617	0.772	0.0622818	0.522228	0.102759		0.772	0.0595621	0.0131339	0.0173661	0.0039121	0.00365805	0.000822182	0	0																				1.073	0.0947164	0.0296243	0.0715879	0.0249348	-0.0023834	0.0185821	0	0
0.364831	0.773	0.0617765	0.520357	0.101645		0.773	0.0594358	0.0131329	0.0173595	0.00392102	0.00365789	0.000824377	0	0																				1.074	0.0946505	0.029638	0.0713694	0.0249319	-0.00259432	0.0186691	0	0
0.061497	0.774	0.061277	0.518493	0.100543		0.774	0.0593083	0.0131316	0.0173525	0.00392985	0.00365767	0.000826562	0	0																				1.075	0.0947364	0.0297153	0.0713033	0.0248753	-0.00247837	0.0187905	0	0
0.384502	0.775	0.0607832	0.516637	0.0994523		0.775	0.0591798	0.0131297	0.0173453	0.0039386	0.00365741	0.000828735	0	0																				1.076	0.0945931	0.0297432	0.0715462	0.0249462	-0.00251427	0.0189049	0	0
0.379672	0.776	0.060295	0.514788	0.0983738		0.776	0.0590502	0.0131274	0.0173377	0.00394726	0.00365709	0.000830897	0	0																				1.077	0.0944041	0.0297475	0.0715099	0.0249259	-0.00244671	0.0189722	0	0
0.317001	0.777	0.0598123	0.512946	0.097307		0.777	0.0589195	0.0131246	0.0173299	0.00395585	0.00365671	0.000833047	0	0																				1.078	0.0941303	0.0296983	0.0713716	0.0249172	-0.00234699	0.0190456	0	0
0.383498	0.778	0.0593351	0.511111	0.0962517		0.778	0.0587875	0.0131215	0.0173219	0.00396436	0.00365629	0.000835185	0	0																				1.079	0.0940987	0.0296731	0.0711008	0.0248829	-0.00244851	0.0191196	0	0
0.3945	0.779	0.0588633	0.509284	0.095208		0.779	0.0586546	0.0131179	0.0173135	0.00397278	0.00365581	0.000837311	0	0																				1.08	0.093834	0.0296711	0.0710565	0.0248405	-0.00251837	0.0191856	0	0
0.377165	0.78	0.0583968	0.507464	0.0941755		0.78	0.0585209	0.0131139	0.0173049	0.00398112	0.00365529	0.000839424	0	0																				1.081	0.0935667	0.0295838	0.0709723	0.0248282	-0.00253474	0.0192561	0	0
0.386677	0.781	0.0579356	0.50565	0.0931542		0.781	0.0583859	0.0131095	0.017296	0.00398936	0.00365471	0.000841524	0	0																				1.082	0.0933036	0.0295073	0.0707462	0.0247775	-0.002701	0.0193135	0	0
0.380335	0.782	0.0574795	0.503844	0.092144		0.782	0.0582497	0.0131046	0.0172867	0.00399751	0.00365408	0.00084361	0	0																				1.083	0.092966	0.0294476	0.0706411	0.0247009	-0.00261368	0.0193988	0	0
0.603338	0.783	0.0570285	0.502045	0.0911448		0.783	0.0581127	0.0130993	0.0172772	0.00400556	0.00365339	0.000845683	0	0																				1.084	0.09263	0.0294009	0.0707123	0.0246378	-0.00266183	0.0194634	0	0
0.30583	0.784	0.0565826	0.500253	0.0901564		0.784	0.0579746	0.0130936	0.0172674	0.00401352	0.00365266	0.000847742	0	0																				1.085	0.092494	0.0293598	0.0706829	0.0247351	-0.00260555	0.0195649	0	0
0.592679	0.785	0.0561416	0.498468	0.0891787		0.785	0.0578354	0.0130875	0.0172573	0.00402138	0.00365188	0.000849787	0	0																				1.086	0.0923367	0.0293072	0.070732	0.0248319	-0.00257896	0.0196678	0	0
0.559498	0.786	0.0557055	0.49669	0.0882116		0.786	0.0576956	0.0130809	0.0172469	0.00402914	0.00365105	0.000851816	0	0																				1.087	0.0921263	0.0292993	0.0707385	0.0249256	-0.00268182	0.0197643	0	0
0.618485	0.787	0.0552743	0.494919	0.087255		0.787	0.0575547	0.0130739	0.0172362	0.00403681	0.00365017	0.000853829	0	0																				1.088	0.0919579	0.0292699	0.0707295	0.0250365	-0.00293685	0.0198439	0	0
0.304162	0.788	0.0548479	0.493155	0.0863088		0.788	0.0574126	0.0130664	0.0172253	0.00404436	0.00364924	0.000855827	0	0																				1.089	0.091702	0.0293714	0.0707613	0.0251313	-0.00299968	0.0199327	0	0
0.356671	0.789	0.0544262	0.491397	0.0853728		0.789	0.0572698	0.0130586	0.0172141	0.0040518	0.00364826	0.00085781	0	0																				1.09	0.0914506	0.0293698	0.070728	0.0252385	-0.00310392	0.0200264	0	0
0.365	0.79	0.0540091	0.489647	0.084447		0.79	0.057126	0.0130503	0.0172026	0.00405914	0.00364723	0.000859777	0	0																				1.091	0.0913152	0.029284	0.0708661	0.0253024	-0.00319012	0.020127	0	0
0.512165	0.791	0.0535966	0.487903	0.0835312		0.791	0.056981	0.0130416	0.0171908	0.00406638	0.00364614	0.000861728	0	0																				1.092	0.0910461	0.0292462	0.0709076	0.0253898	-0.00343188	0.0202019	0	0
0.034333	0.792	0.0531887	0.486167	0.0826254		0.792	0.0568352	0.0130325	0.0171788	0.0040735	0.00364501	0.000863663	0	0																				1.093	0.090996	0.0292217	0.0709589	0.025491	-0.00346964	0.0202913	0	0
0.441511	0.793	0.0527852	0.484437	0.0817294		0.793	0.0566886	0.013023	0.0171665	0.00408052	0.00364383	0.000865581	0	0																				1.094	0.0910726	0.0293649	0.0712316	0.0255698	-0.00361262	0.0203739	0	0
0.367166	0.794	0.0523862	0.482713	0.0808431		0.794	0.0565409	0.013013	0.0171539	0.00408743	0.0036426	0.000867482	0	0																				1.095	0.0909632	0.0293259	0.0713795	0.0256836	-0.00367239	0.0204723	0	0
0.108829	0.795	0.0519915	0.480997	0.0799664		0.795	0.0563925	0.0130027	0.017141	0.00409423	0.00364132	0.000869366	0	0																				1.096	0.0908507	0.0292859	0.0715992	0.0257597	-0.00371878	0.0205593	0	0
0.3865	0.796	0.0516011	0.479287	0.0790992		0.796	0.056243	0.012992	0.0171278	0.00410092	0.00363999	0.000871233	0	0																				1.097	0.0905646	0.0292606	0.0716532	0.0258336	-0.00370706	0.0206572	0	0
0.358499	0.797	0.0512149	0.477584	0.0782414		0.797	0.0560926	0.0129808	0.0171144	0.00410749	0.00363861	0.000873082	0	0																				1.098	0.0903067	0.0291524	0.0715335	0.0257445	-0.00388071	0.0207031	0	0
0.425499	0.798	0.0508329	0.475887	0.0773929		0.798	0.0559418	0.0129692	0.0171006	0.00411395	0.00363718	0.000874913	0	0																				1.099	0.0898717	0.0290504	0.071507	0.0257691	-0.00409126	0.0207859	0	0
0.090999	0.799	0.0504551	0.474197	0.0765537		0.799	0.05579	0.0129572	0.0170866	0.0041203	0.00363571	0.000876723	0	0																				1.1	0.0896056	0.0288894	0.0713689	0.0257783	-0.0041554	0.0208951	0	0
0.403667	0.8	0.0500813	0.472514	0.0757235		0.8	0.0556371	0.0129447	0.0170723	0.00412653	0.00363419	0.000878514	0	0																				1.101	0.0891665	0.0287776	0.0712097	0.0258005	-0.00410956	0.0210029	0	0
0.306665	0.801	0.0497116	0.470837	0.0749023		0.801	0.0554837	0.012932	0.0170577	0.00413265	0.00363261	0.000880286	0	0																				1.102	0.0888708	0.0286296	0.0712064	0.0257595	-0.00409732	0.0211189	0	0
0.129334	0.802	0.0493458	0.469167	0.0740901		0.802	0.0553292	0.0129188	0.0170429	0.00413866	0.003631	0.000882039	0	0																				1.103	0.0891389	0.0285052	0.0714885	0.0256852	-0.00402506	0.0212292	0	0
0.574682	0.803	0.048984	0.467504	0.0732866		0.803	0.0551739	0.0129052	0.0170278	0.00414455	0.00362933	0.000883773	0	0																				1.104	0.0887939	0.0283628	0.072332	0.0259758	-0.00402971	0.0213334	0	0
0.354507	0.804	0.048626	0.465846	0.0724919		0.804	0.0550179	0.0128912	0.0170124	0.00415033	0.00362761	0.000885488	0	0																				1.105	0.0886512	0.0282363	0.072154	0.025977	-0.00388404	0.0214595	0	0
0.424833	0.805	0.0482719	0.464196	0.0717057		0.805	0.054861	0.0128768	0.0169967	0.00415598	0.00362584	0.000887182	0	0																				1.106	0.0888215	0.0282866	0.0722313	0.0259523	-0.00395287	0.021575	0	0
0.438	0.806	0.0479215	0.462551	0.0709281		0.806	0.0547032	0.012862	0.0169807	0.00416151	0.00362402	0.000888857	0	0																				1.107	0.0883508	0.0281982	0.0721499	0.0259328	-0.00390153	0.0217032	0	0
0.520686	0.807	0.0475748	0.460914	0.070159		0.807	0.0545448	0.0128468	0.0169644	0.00416692	0.00362215	0.000890512	0	0																				1.108	0.0878807	0.0280939	0.0720566	0.0259124	-0.00385323	0.0218183	0	0
0.404664	0.808	0.0472319	0.459282	0.0693981		0.808	0.0543856	0.0128311	0.016948	0.00417219	0.00362023	0.000892146	0	0																				1.109	0.0875888	0.0280616	0.0721617	0.0258213	-0.00367425	0.0219452	0	0
0.508993	0.809	0.0468925	0.457657	0.0686456		0.809	0.0542258	0.0128152	0.0169312	0.00417734	0.00361826	0.00089376	0	0																				1.11	0.0872268	0.0280626	0.0724507	0.0257465	-0.00375841	0.0220387	0	0
0.376844	0.81	0.0465567	0.456039	0.0679011		0.81	0.0540653	0.0127989	0.0169141	0.00418236	0.00361624	0.000895352	0	0																				1.111	0.0872245	0.028113	0.0721361	0.0256906	-0.00377419	0.022139	0	0
0.5455	0.811	0.0462245	0.454426	0.0671648		0.811	0.0539039	0.012782	0.0168968	0.00418725	0.00361417	0.000896924	0	0																				1.112	0.0871656	0.0281042	0.0720154	0.0256972	-0.00366914	0.0222657	0	0
0.326491	0.812	0.0458957	0.45282	0.0664364		0.812	0.0537419	0.0127649	0.0168792	0.00419202	0.00361205	0.000898474	0	0																				1.113	0.0869469	0.0280766	0.0718257	0.0257046	-0.0037393	0.0223568	0	0
0.516659	0.813	0.0455704	0.45122	0.065716		0.813	0.0535792	0.0127474	0.0168613	0.00419666	0.00360988	0.000900002	0	0																				1.114	0.0867864	0.027996	0.0715944	0.0256439	-0.00376403	0.0224687	0	0
0.386995	0.814	0.0452484	0.449627	0.0650033		0.814	0.0534156	0.0127295	0.0168431	0.00420117	0.00360766	0.000901509	0	0																				1.115	0.0864	0.0280052	0.0714755	0.0256252	-0.00390174	0.0225595	0	0
0.159481	0.815	0.0449299	0.448039	0.0642984		0.815	0.0532513	0.0127112	0.0168247	0.00420556	0.00360539	0.000902993	0	0																				1.116	0.0862522	0.0279566	0.0713091	0.0255333	-0.00400751	0.0226743	0	0
0.10049	0.816	0.0446146	0.446458	0.0636011		0.816	0.0530864	0.0126927	0.0168059	0.00420984	0.00360307	0.000904456	0	0																				1.117	0.0861092	0.0279286	0.0711226	0.0254891	-0.00403844	0.0227757	0	0
0.320167	0.817	0.0443026	0.444883	0.0629114		0.817	0.0529208	0.0126736	0.0167869	0.00421398	0.0036007	0.000905896	0	0																				1.118	0.086066	0.0280787	0.0713165	0.0255054	-0.00418117	0.0228507	0	0
0.381342	0.818	0.0439939	0.443314	0.0622292		0.818	0.0527547	0.0126543	0.0167676	0.00421799	0.00359828	0.000907313	0	0																				1.119	0.0863123	0.0282211	0.0711279	0.0255711	-0.00436435	0.0229136	0	0
0.376664	0.819	0.0436883	0.441751	0.0615544		0.819	0.0525879	0.0126345	0.0167481	0.00422188	0.0035958	0.000908708	0	0																				1.12	0.0865028	0.0284365	0.0712698	0.0255733	-0.00453667	0.0229857	0	0
0.368998	0.82	0.0433858	0.440195	0.0608868		0.82	0.0524205	0.0126144	0.0167282	0.00422563	0.00359328	0.000910079	0	0																				1.121	0.0866444	0.0285265	0.0711678	0.0256253	-0.00470892	0.0230419	0	0
0.171332	0.821	0.0430865	0.438644	0.0602266		0.821	0.0522524	0.0125939	0.016708	0.00422924	0.00359071	0.000911427	0	0																				1.122	0.0867249	0.0286723	0.0711644	0.0256793	-0.00485742	0.0231213	0	0
0.309348	0.822	0.0427902	0.4371	0.0595735		0.822	0.0520836	0.012573	0.0166876	0.00423273	0.00358808	0.000912752	0	0																				1.123	0.086433	0.0285181	0.0710578	0.0257783	-0.0050991	0.0231948	0	0
0.319499	0.823	0.042497	0.435561	0.0589274		0.823	0.0519145	0.0125519	0.0166669	0.00423608	0.0035854	0.000914053	0	0																				1.124	0.0861787	0.0284446	0.0710781	0.0258452	-0.00522739	0.0232828	0	0
0.353165	0.824	0.0422067	0.434029	0.0582884		0.824	0.0517445	0.0125304	0.0166458	0.0042393	0.00358268	0.000915331	0	0																				1.125	0.0856804	0.0283797	0.0711262	0.0259133	-0.00547481	0.0233429	0	0
0.241498	0.825	0.0419194	0.432502	0.0576563		0.825	0.0515738	0.0125085	0.0166245	0.00424238	0.0035799	0.000916584	0	0																				1.126	0.0853114	0.0282519	0.0713593	0.0259757	-0.00549282	0.0234394	0	0
0.295332	0.826	0.041635	0.430982	0.057031		0.826	0.0514029	0.0124863	0.0166029	0.00424533	0.00357706	0.000917813	0	0																				1.127	0.0851473	0.0280512	0.071398	0.0260954	-0.00551435	0.0235542	0	0
0.236642	0.827	0.0413535	0.429467	0.0564126		0.827	0.0512313	0.0124637	0.016581	0.00424814	0.00357418	0.000919018	0	0																				1.128	0.0846545	0.0279962	0.0715767	0.0262082	-0.00576714	0.0236297	0	0
0.364827	0.828	0.0410748	0.427958	0.0558008		0.828	0.0510589	0.0124407	0.0165589	0.00425081	0.00357124	0.000920199	0	0																				1.129	0.0849738	0.0281814	0.0712928	0.0261356	-0.00576952	0.0237539	0	0
0.369816	0.829	0.0407989	0.426455	0.0551957		0.829	0.0508862	0.0124175	0.0165364	0.00425334	0.00356826	0.000921355	0	0																				1.13	0.0845951	0.0281113	0.0709903	0.0260907	-0.00577457	0.0238632	0	0
0.271664	0.83	0.0405258	0.424958	0.0545971		0.83	0.0507127	0.0123939	0.0165138	0.00425573	0.00356522	0.000922486	0	0																				1.131	0.0843122	0.0280355	0.0708538	0.0260872	-0.00601373	0.0239569	0	0
0.491998	0.831	0.0402554	0.423467	0.0540051		0.831	0.050539	0.0123699	0.0164908	0.00425798	0.00356212	0.000923592	0	0																				1.132	0.0844632	0.0282271	0.0708652	0.0261549	-0.00617863	0.0240579	0	0
0.334	0.832	0.0399877	0.421982	0.0534194		0.832	0.0503648	0.0123457	0.0164675	0.00426008	0.00355898	0.000924673	0	0																				1.133	0.0846374	0.0283717	0.0709943	0.0262247	-0.00630761	0.0241646	0	0
0.435833	0.833	0.0397227	0.420502	0.0528401		0.833	0.0501899	0.0123211	0.0164439	0.00426206	0.00355578	0.000925729	0	0																				1.134	0.0847921	0.0284913	0.0711275	0.0263374	-0.00639832	0.0242516	0	0
0.354809	0.834	0.0394603	0.419028	0.0522671		0.834	0.0500145	0.0122962	0.0164201	0.00426389	0.00355253	0.000926759	0	0																				1.135	0.0852367	0.0286144	0.0711194	0.0264313	-0.00656242	0.0243321	0	0
0.5205	0.835	0.0392005	0.41756	0.0517003		0.835	0.0498387	0.012271	0.0163959	0.00426559	0.00354923	0.000927764	0	0																				1.136	0.0851416	0.0285984	0.0710007	0.0263668	-0.00645592	0.0244398	0	0
0.544826	0.836	0.0389433	0.416098	0.0511396		0.836	0.0496626	0.0122455	0.0163716	0.00426717	0.00354587	0.000928743	0	0																				1.137	0.085059	0.0285915	0.0708641	0.0262764	-0.00664561	0.0245132	0	0
0.301666	0.837	0.0386886	0.414641	0.0505851		0.837	0.0494857	0.0122196	0.0163469	0.00426861	0.00354246	0.000929696	0	0																				1.138	0.0848084	0.0285731	0.0707288	0.026213	-0.00669132	0.0245879	0	0
0.371009	0.838	0.0384364	0.41319	0.0500365		0.838	0.0493084	0.0121934	0.0163219	0.00426991	0.00353899	0.000930623	0	0																				1.139	0.0845649	0.0285524	0.0704949	0.0262306	-0.00684234	0.0246502	0	0
0.383166	0.839	0.0381866	0.411745	0.0494939		0.839	0.0491307	0.012167	0.0162967	0.00427107	0.00353547	0.000931524	0	0																				1.14	0.0841754	0.0285572	0.0703534	0.0262313	-0.00704936	0.0247125	0	0
0.559504	0.84	0.0379393	0.410305	0.0489572		0.84	0.0489525	0.0121401	0.0162711	0.00427208	0.0035319	0.000932399	0	0																				1.141	0.0839511	0.0285311	0.0702471	0.0262356	-0.00729861	0.0247643	0	0
0.511144	0.841	0.0376944	0.408871	0.0484263		0.841	0.0487741	0.0121131	0.0162453	0.00427296	0.00352827	0.000933247	0	0																				1.142	0.0838467	0.0284585	0.0702116	0.0261727	-0.00729076	0.0248319	0	0
0.478651	0.842	0.0374519	0.407442	0.0479011		0.842	0.0485951	0.0120857	0.0162192	0.0042737	0.00352459	0.000934069	0	0																				1.143	0.0836414	0.0283979	0.0701688	0.0261412	-0.00728431	0.0249136	0	0
0.486334	0.843	0.0372117	0.406019	0.0473817		0.843	0.0484156	0.012058	0.0161927	0.00427429	0.00352085	0.000934865	0	0																				1.144	0.0832099	0.028295	0.0699865	0.0260447	-0.00746746	0.0250128	0	0
0.654006	0.844	0.0369739	0.404601	0.0468678		0.844	0.048236	0.0120301	0.016166	0.00427474	0.00351706	0.000935633	0	0																				1.145	0.0828632	0.0282035	0.0697051	0.0259797	-0.00765672	0.0250958	0	0
0.591645	0.845	0.0367383	0.403189	0.0463596		0.845	0.0480559	0.0120018	0.016139	0.00427505	0.00351321	0.000936375	0	0																				1.146	0.0826289	0.0281411	0.0695107	0.0258854	-0.00755326	0.0251599	0	0
0.461164	0.846	0.036505	0.401783	0.0458568		0.846	0.0478753	0.0119732	0.0161117	0.00427522	0.00350931	0.00093709	0	0																				1.147	0.0822972	0.0280899	0.0692232	0.0258005	-0.00731759	0.0252251	0	0
0.408667	0.847	0.0362739	0.400382	0.0453596		0.847	0.0476945	0.0119444	0.0160841	0.00427524	0.00350535	0.000937778	0	0																				1.148	0.0820695	0.0280464	0.0693485	0.0257087	-0.00733904	0.0252635	0	0
0.517333	0.848	0.0360451	0.398986	0.0448677		0.848	0.047513	0.0119153	0.0160562	0.00427511	0.00350134	0.000938438	0	0																				1.149	0.0815743	0.0280475	0.0692445	0.025626	-0.00720326	0.0253917	0	0
0.355166	0.849	0.0358184	0.397596	0.0443811		0.849	0.0473314	0.0118859	0.0160281	0.00427484	0.00349727	0.000939072	0	0																				1.15	0.0814075	0.0279828	0.0694191	0.025616	-0.00708432	0.0255396	0	0
0.535166	0.85	0.0355938	0.396211	0.0438998		0.85	0.0471496	0.0118563	0.0159997	0.00427444	0.00349314	0.000939677	0	0																				1.151	0.0810722	0.0278616	0.0694106	0.0257064	-0.0069798	0.025678	0	0
0.436646	0.851	0.0353714	0.394832	0.0434238		0.851	0.0469672	0.0118263	0.015971	0.00427391	0.00348896	0.000940256	0	0																				1.152	0.0808346	0.0278068	0.0693381	0.0256391	-0.00706763	0.0257957	0	0
0.385332	0.852	0.0351511	0.393458	0.0429528		0.852	0.0467846	0.0117962	0.015942	0.00427325	0.00348472	0.000940807	0	0																				1.153	0.0807536	0.0277036	0.070013	0.0260982	-0.00706079	0.0259117	0	0
0.368173	0.853	0.0349329	0.392089	0.0424871		0.853	0.0466016	0.0117657	0.0159128	0.00427244	0.00348043	0.00094133	0	0																				1.154	0.080518	0.0276675	0.0699237	0.0260305	-0.00723624	0.026003	0	0
0.360833	0.854	0.0347167	0.390726	0.0420263		0.854	0.0464183	0.011735	0.0158832	0.00427149	0.00347608	0.000941826	0	0																				1.155	0.0801168	0.0275731	0.0699364	0.0260063	-0.00733843	0.0261102	0	0
0.386164	0.855	0.0345025	0.389368	0.0415706		0.855	0.0462349	0.0117041	0.0158534	0.0042704	0.00347167	0.000942293	0	0																				1.156	0.079805	0.0274738	0.0697254	0.0260138	-0.00705683	0.0262755	0	0
0.086665	0.856	0.0342903	0.388015	0.0411198		0.856	0.0460511	0.0116728	0.0158233	0.00426916	0.0034672	0.000942733	0	0																				1.157	0.0794612	0.0273882	0.069548	0.0260309	-0.00733034	0.0263602	0	0
0.382152	0.857	0.0340801	0.386667	0.0406738		0.857	0.045867	0.0116414	0.0157929	0.00426778	0.00346267	0.000943145	0	0																				1.158	0.0791755	0.0273086	0.0696574	0.026151	-0.0073881	0.0264526	0	0
0.355327	0.858	0.0338718	0.385325	0.0402328		0.858	0.0456827	0.0116097	0.0157621	0.00426625	0.00345809	0.000943529	0	0																				1.159	0.0788173	0.0272306	0.0698493	0.0262144	-0.00761357	0.0265312	0	0
0.000667	0.859	0.0336655	0.383988	0.0397965		0.859	0.0454982	0.0115777	0.0157311	0.00426458	0.00345345	0.000943885	0	0																				1.16	0.0784872	0.0271283	0.0699649	0.0262948	-0.00788097	0.026602	0	0
0.525512	0.86	0.0334611	0.382656	0.0393649		0.86	0.0453134	0.0115455	0.0156998	0.00426277	0.00344875	0.000944212	0	0																				1.161	0.0782888	0.0271446	0.0700896	0.0265895	-0.00798421	0.0267151	0	0
0.512833	0.861	0.0332585	0.381329	0.038938		0.861	0.0451282	0.0115131	0.0156682	0.00426082	0.00344399	0.000944511	0	0																				1.162	0.0784654	0.027089	0.0707779	0.0268725	-0.00824621	0.0268067	0	0
0.395337	0.862	0.0330578	0.380007	0.0385158		0.862	0.0449428	0.0114804	0.0156363	0.00425872	0.00343918	0.000944782	0	0																				1.163	0.0780231	0.0270234	0.0705203	0.0268789	-0.00848655	0.0268621	0	0
0.376354	0.863	0.032859	0.378691	0.0380981		0.863	0.0447573	0.0114475	0.0156041	0.00425648	0.0034343	0.000945025	0	0																				1.164	0.0778531	0.027032	0.0703385	0.0268535	-0.00860733	0.0269664	0	0
0.388309	0.864	0.0326619	0.377379	0.0376849		0.864	0.0445717	0.0114145	0.0155717	0.00425415	0.00342937	0.000945239	0	0																				1.165	0.0775881	0.0270354	0.0702873	0.0268161	-0.00839841	0.0271059	0	0
0.325313	0.865	0.0324667	0.376073	0.0372763		0.865	0.0443859	0.0113811	0.0155391	0.00425167	0.00342438	0.000945424	0	0																				1.166	0.0772187	0.0270636	0.0703444	0.0267913	-0.0083411	0.027226	0	0
0.092333	0.866	0.0322732	0.374771	0.036872		0.866	0.0441996	0.0113476	0.0155062	0.00424906	0.00341933	0.000945581	0	0																				1.167	0.0769198	0.0270842	0.0701944	0.0267525	-0.00828476	0.0273333	0	0
0.160001	0.867	0.0320814	0.373475	0.0364722		0.867	0.0440132	0.0113138	0.015473	0.00424631	0.00341422	0.00094571	0	0																				1.168	0.0765608	0.0271169	0.0702802	0.0267344	-0.00827832	0.0274345	0	0
0.516331	0.868	0.0318914	0.372184	0.0360767		0.868	0.0438268	0.0112799	0.0154395	0.00424341	0.00340905	0.000945809	0	0																				1.169	0.0762784	0.0271558	0.0702175	0.026676	-0.00831982	0.0275462	0	0
0.382499	0.869	0.0317031	0.370897	0.0356854		0.869	0.0436402	0.0112457	0.0154057	0.00424037	0.00340382	0.000945881	0	0																				1.17	0.0758752	0.0270343	0.0702193	0.0265399	-0.0079105	0.0276642	0	0
0.499498	0.87	0.0315164	0.369616	0.0352984		0.87	0.0434534	0.0112113	0.0153717	0.0042372	0.00339853	0.000945923	0	0																				1.171	0.0757318	0.0270101	0.0701353	0.026482	-0.00778092	0.0277902	0	0
0.421831	0.871	0.0313314	0.36834	0.0349157		0.871	0.0432663	0.0111767	0.0153373	0.00423388	0.00339317	0.000945936	0	0																				1.172	0.0754692	0.027019	0.0701521	0.0263886	-0.00776356	0.0279176	0	0
0.153164	0.872	0.0311481	0.367068	0.034537		0.872	0.0430794	0.011142	0.0153026	0.00423043	0.00338776	0.000945921	0	0																				1.173	0.0755458	0.0270154	0.0701521	0.0264949	-0.00790212	0.0280025	0	0
0.430166	0.873	0.0309664	0.365802	0.0341625		0.873	0.0428924	0.011107	0.0152676	0.00422684	0.00338229	0.000945877	0	0																				1.174	0.0752373	0.0271152	0.0701346	0.0265355	-0.00795699	0.0280854	0	0
0.602331	0.874	0.0307863	0.36454	0.033792		0.874	0.042705	0.0110718	0.0152324	0.00422311	0.00337676	0.000945804	0	0																				1.175	0.075494	0.027096	0.0705252	0.0265702	-0.00764044	0.0282419	0	0
0.344166	0.875	0.0306078	0.363284	0.0334256		0.875	0.0425177	0.0110365	0.015197	0.00421926	0.00337117	0.000945702	0	0																				1.176	0.0751357	0.0270504	0.0702813	0.0265035	-0.00753687	0.0283821	0	0
0.369497	0.876	0.0304308	0.362032	0.0330631		0.876	0.0423302	0.011001	0.0151613	0.0042153	0.00336552	0.000945571	0	0																				1.177	0.0747877	0.0269327	0.0701056	0.0263899	-0.00768377	0.0284634	0	0
0.057667	0.877	0.0302554	0.360785	0.0327045		0.877	0.0421426	0.0109653	0.0151253	0.00421119	0.0033598	0.000945412	0	0																				1.178	0.0747671	0.0268764	0.0702868	0.0264449	-0.00729508	0.0286065	0	0
0.38483	0.878	0.0300815	0.359542	0.0323499		0.878	0.0419549	0.0109294	0.015089	0.00420695	0.00335403	0.000945223	0	0																				1.179	0.0749263	0.0268033	0.0702064	0.0264764	-0.00716876	0.0287105	0	0
0.293164	0.879	0.0299092	0.358305	0.0319991		0.879	0.0417671	0.0108933	0.0150524	0.00420257	0.00334819	0.000945005	0	0																				1.18	0.0746539	0.0268815	0.0702129	0.0265339	-0.00692257	0.0288536	0	0
0.19684	0.88	0.0297383	0.357072	0.0316521		0.88	0.0415795	0.0108572	0.0150155	0.00419806	0.0033423	0.000944758	0	0																				1.181	0.0743931	0.0269376	0.0702487	0.0266171	-0.00703253	0.0289318	0	0
0.388004	0.881	0.0295689	0.355844	0.0313088		0.881	0.0413916	0.0108208	0.0149784	0.0041934	0.00333635	0.000944481	0	0																				1.182	0.0739896	0.0268603	0.06997	0.0265241	-0.00710768	0.0290094	0	0
0.784318	0.882	0.029401	0.354621	0.0309693		0.882	0.0412035	0.0107843	0.014941	0.00418861	0.00333034	0.000944175	0	0																				1.183	0.0735489	0.0267668	0.0696537	0.0264446	-0.00707474	0.0290901	0	0
0.484823	0.883	0.0292345	0.353403	0.0306334		0.883	0.0410156	0.0107476	0.0149033	0.00418368	0.00332427	0.00094384	0	0																				1.184	0.073406	0.0266279	0.0693902	0.0263954	-0.00713102	0.0291799	0	0
0.07	0.884	0.0290694	0.352189	0.0303012		0.884	0.0408276	0.0107107	0.0148654	0.00417862	0.00331814	0.000943476	0	0																				1.185	0.0730037	0.0265532	0.0693184	0.0264067	-0.00698394	0.0292969	0	0
0.175999	0.885	0.0289058	0.35098	0.0299726		0.885	0.0406397	0.0106738	0.0148271	0.00417343	0.00331194	0.000943083	0	0																				1.186	0.0728323	0.0263858	0.0692125	0.0264391	-0.00700681	0.0294119	0	0
0.359	0.886	0.0287435	0.349776	0.0296476		0.886	0.0404518	0.0106366	0.0147887	0.00416814	0.00330568	0.000942661	0	0																				1.187	0.0727635	0.0262673	0.069207	0.0264252	-0.00716586	0.0294834	0	0
0.622999	0.887	0.0285826	0.348576	0.0293261		0.887	0.0402637	0.0105993	0.01475	0.00416271	0.00329936	0.00094221	0	0																				1.188	0.0726039	0.0261825	0.0691742	0.0264603	-0.00730075	0.0295795	0	0
0.579993	0.888	0.0284231	0.347381	0.0290081		0.888	0.0400759	0.0105619	0.014711	0.00415717	0.00329298	0.00094173	0	0																				1.189	0.0724199	0.0260868	0.0692143	0.026508	-0.00735126	0.0296745	0	0
0.138669	0.889	0.0282649	0.34619	0.0286935		0.889	0.0398879	0.0105243	0.0146718	0.0041515	0.00328654	0.000941223	0	0																				1.19	0.0721404	0.0260816	0.0688494	0.0264701	-0.00730354	0.0297715	0	0
0.23183	0.89	0.028108	0.345004	0.0283823		0.89	0.0397	0.0104866	0.0146323	0.0041457	0.00328006	0.000940694	0	0																				1.191	0.0718419	0.0260147	0.068516	0.0264219	-0.00754378	0.0298568	0	0
0.368831	0.891	0.0279525	0.343823	0.0280746		0.891	0.0395121	0.0104488	0.0145925	0.00413977	0.00327351	0.000940136	0	0																				1.192	0.0714053	0.0259555	0.0683845	0.0264227	-0.0074212	0.0299925	0	0
0.427675	0.892	0.0277982	0.342646	0.0277701		0.892	0.0393242	0.0104108	0.0145524	0.00413371	0.0032669	0.000939548	0	0																				1.193	0.0711831	0.0258382	0.068192	0.0263681	-0.00725447	0.0300998	0	0
0.378167	0.893	0.0276453	0.341474	0.027469		0.893	0.0391364	0.0103727	0.0145121	0.00412752	0.00326023	0.000938932	0	0																				1.194	0.07103	0.025743	0.0680825	0.0263508	-0.00708113	0.030227	0	0
0.369333	0.894	0.0274936	0.340306	0.0271711		0.894	0.0389488	0.0103345	0.0144714	0.0041212	0.0032535	0.000938288	0	0																				1.195	0.0706822	0.025669	0.0677623	0.0263562	-0.0071905	0.0303166	0	0
0.334981	0.895	0.0273431	0.339142	0.0268764		0.895	0.038761	0.0102962	0.0144306	0.00411479	0.0032467	0.000937614	0	0																				1.196	0.0703895	0.025592	0.0678135	0.0263116	-0.00726437	0.0303955	0	0
0.550996	0.896	0.0271939	0.337984	0.026585		0.896	0.0385735	0.0102577	0.0143896	0.00410825	0.00323984	0.000936912	0	0																				1.197	0.0701868	0.0255115	0.067526	0.0263587	-0.00706098	0.0304591	0	0
0.368501	0.897	0.0270459	0.336829	0.0262967		0.897	0.0383859	0.0102192	0.0143483	0.0041016	0.00323292	0.000936181	0	0																				1.198	0.0699225	0.0254242	0.067836	0.0263423	-0.00692414	0.030595	0	0
0.39316	0.898	0.0268992	0.335679	0.0260115		0.898	0.0381985	0.0101806	0.0143068	0.00409481	0.00322594	0.000935421	0	0																				1.199	0.0697827	0.0254389	0.068124	0.0263983	-0.00690732	0.0307147	0	0
0.618664	0.899	0.0267536	0.334534	0.0257294		0.899	0.0380111	0.0101418	0.014265	0.0040879	0.0032189	0.000934633	0	0																				1.2	0.069382	0.025367	0.0681775	0.0262574	-0.00685047	0.0308561	0	0
0.545167	0.9	0.0266092	0.333393	0.0254504		0.9	0.0378239	0.010103	0.014223	0.00408085	0.0032118	0.000933817	0	0																				1.201	0.0694089	0.0252524	0.0680169	0.0262873	-0.00675798	0.0309746	0	0
0.448332	0.901	0.026466	0.332256	0.0251744		0.901	0.037637	0.0100641	0.0141807	0.00407369	0.00320463	0.000932972	0	0																				1.202	0.0693142	0.0251475	0.0678436	0.0263008	-0.00677168	0.0310678	0	0
0.557999	0.902	0.0263239	0.331123	0.0249014		0.902	0.0374499	0.010025	0.0141382	0.0040664	0.00319741	0.000932098	0	0																				1.203	0.069069	0.0251096	0.0680233	0.0263228	-0.00691808	0.0311478	0	0
0.433667	0.903	0.026183	0.329995	0.0246314		0.903	0.0372628	0.00998584	0.0140954	0.00405898	0.00319012	0.000931197	0	0																				1.204	0.0693771	0.0251907	0.0681806	0.0262472	-0.00700144	0.0312552	0	0
0.495146	0.904	0.0260432	0.328872	0.0243643		0.904	0.0370763	0.0099467	0.0140525	0.0040515	0.00318277	0.000930267	0	0																				1.205	0.0693812	0.0252231	0.0680587	0.0262129	-0.00694626	0.0313487	0	0
0.189666	0.905	0.0259045	0.327752	0.0241		0.905	0.0368897	0.00990737	0.0140094	0.00404391	0.00317536	0.000929309	0	0																				1.206	0.0692015	0.0252464	0.0682022	0.0261056	-0.00693714	0.031416	0	0
0.382979	0.906	0.0257669	0.326637	0.0238387		0.906	0.0367033	0.00986798	0.013966	0.00403621	0.00316788	0.000928323	0	0																				1.207	0.0690824	0.0251654	0.0679966	0.0261019	-0.00702061	0.0315019	0	0
0.413147	0.907	0.0256305	0.325526	0.0235802		0.907	0.0365172	0.00982853	0.0139223	0.00402838	0.00316035	0.000927308	0	0																				1.208	0.0688117	0.0251421	0.0679038	0.0260866	-0.00732987	0.0315368	0	0
0.568498	0.908	0.0254951	0.32442	0.0233245		0.908	0.0363312	0.00978899	0.0138784	0.00402044	0.00315276	0.000926267	0	0																				1.209	0.0684543	0.0251588	0.0678473	0.0260637	-0.00731677	0.0316243	0	0
0.471832	0.909	0.0253607	0.323317	0.0230715		0.909	0.0361452	0.00974938	0.0138343	0.00401238	0.00314512	0.000925197	0	0																				1.21	0.0680727	0.0251482	0.0677711	0.0260034	-0.00751652	0.0316766	0	0
0.393675	0.91	0.0252274	0.322219	0.0228213		0.91	0.0359595	0.00970968	0.0137899	0.0040042	0.00313741	0.0009241	0	0																				1.211	0.0679681	0.0250514	0.0679052	0.0259839	-0.00738842	0.0318137	0	0
0.251499	0.911	0.0250952	0.321125	0.0225739		0.911	0.035774	0.00966999	0.0137453	0.00399591	0.00312964	0.000922975	0	0																				1.212	0.0681714	0.0254148	0.067479	0.0259457	-0.00766849	0.0318437	0	0
0.414012	0.912	0.024964	0.320035	0.0223291		0.912	0.0355888	0.0096302	0.0137004	0.00398751	0.00312181	0.000921823	0	0																				1.213	0.0680971	0.0253868	0.0676995	0.0258514	-0.0076637	0.0319823	0	0
0.539655	0.913	0.0248338	0.31895	0.0220869		0.913	0.0354036	0.0095903	0.0136554	0.00397903	0.00311392	0.000920643	0	0																				1.214	0.0676826	0.0254213	0.067472	0.0258795	-0.00789366	0.0320577	0	0
0.513831	0.914	0.0247047	0.317868	0.0218474		0.914	0.0352187	0.00955041	0.0136101	0.00397043	0.00310597	0.000919436	0	0																				1.215	0.0672088	0.0254039	0.0669958	0.025832	-0.00820088	0.0321078	0	0
0.4375	0.915	0.0245765	0.316791	0.0216105		0.915	0.0350341	0.00951045	0.0135646	0.00396173	0.00309796	0.000918202	0	0																				1.216	0.0668909	0.0253799	0.0667815	0.0258738	-0.00825663	0.0322168	0	0
0.421	0.916	0.0244493	0.315718	0.0213761		0.916	0.0348497	0.00947044	0.013519	0.00395291	0.00308989	0.00091694	0	0																				1.217	0.0667866	0.0254148	0.0666244	0.0258534	-0.00825824	0.0322904	0	0
0.2115	0.917	0.0243231	0.314649	0.0211443		0.917	0.0346655	0.00943039	0.0134731	0.00394399	0.00308176	0.000915651	0	0																				1.218	0.0663247	0.0254459	0.0662767	0.0258734	-0.0086173	0.0323602	0	0
0.416483	0.918	0.0241979	0.313584	0.020915		0.918	0.0344817	0.00939027	0.0134271	0.00393499	0.00307358	0.000914336	0	0																				1.219	0.065895	0.0254445	0.0662546	0.0258725	-0.0086668	0.0324801	0	0
0.368498	0.919	0.0240736	0.312523	0.0206882		0.919	0.034298	0.00935014	0.0133808	0.00392589	0.00306533	0.000912993	0	0																				1.22	0.0655072	0.0254347	0.0660652	0.0259439	-0.008785	0.0325846	0	0
0.352333	0.92	0.0239503	0.311466	0.0204639		0.92	0.0341146	0.00930995	0.0133343	0.00391668	0.00305703	0.000911624	0	0																				1.221	0.0651969	0.0254735	0.0657553	0.0259545	-0.00887924	0.0326882	0	0
0.351663	0.921	0.0238279	0.310413	0.0202419		0.921	0.0339314	0.00926973	0.0132877	0.0039074	0.00304866	0.000910229	0	0																				1.222	0.0648978	0.0254625	0.0657199	0.0259528	-0.0091071	0.0327526	0	0
0.51949	0.922	0.0237064	0.309365	0.0200224		0.922	0.0337485	0.00922951	0.013241	0.00389801	0.00304024	0.000908807	0	0																				1.223	0.0646072	0.0254435	0.065362	0.0259737	-0.00932803	0.032837	0	0
0.472165	0.923	0.0235859	0.30832	0.0198053		0.923	0.0335659	0.00918923	0.013194	0.00388853	0.00303177	0.000907359	0	0																				1.224	0.0644709	0.0254756	0.0650431	0.0259186	-0.00941259	0.0328554	0	0
0.523666	0.924	0.0234662	0.307279	0.0195905		0.924	0.0333837	0.00914897	0.0131467	0.00387894	0.00302323	0.000905884	0	0																				1.225	0.0640252	0.0253908	0.0647218	0.025807	-0.00937691	0.0330077	0	0
0.405675	0.925	0.0233474	0.306242	0.0193781		0.925	0.0332015	0.00910862	0.0130993	0.00386925	0.00301464	0.000904384	0	0																				1.226	0.0639178	0.0251911	0.0646459	0.0258984	-0.0094716	0.033089	0	0
0.369148	0.926	0.0232296	0.305209	0.0191679		0.926	0.0330198	0.00906825	0.0130516	0.00385946	0.00300599	0.000902858	0	0																				1.227	0.063769	0.0251072	0.0645392	0.0259127	-0.0094552	0.0332363	0	0
0.355816	0.927	0.0231126	0.30418	0.0189601		0.927	0.0328386	0.00902793	0.0130038	0.00384957	0.00299728	0.000901306	0	0																				1.228	0.0636122	0.0249994	0.0645245	0.0259186	-0.00941683	0.0333437	0	0
0.316999	0.928	0.0229964	0.303155	0.0187545		0.928	0.0326574	0.00898752	0.0129557	0.00383957	0.00298852	0.000899729	0	0																				1.229	0.0634894	0.0249106	0.0645549	0.0259625	-0.00955783	0.0334453	0	0
0.416167	0.929	0.0228812	0.302134	0.0185511		0.929	0.0324767	0.00894714	0.0129076	0.00382953	0.0029797	0.000898126	0	0																				1.23	0.0632818	0.0248418	0.0644172	0.0259902	-0.00955041	0.0335784	0	0
0.419511	0.93	0.0227667	0.301117	0.0183499		0.93	0.0322963	0.00890679	0.0128593	0.00381942	0.00297083	0.000896498	0	0																				1.231	0.0634535	0.0250853	0.0642358	0.0259351	-0.00954755	0.033674	0	0
0.338496	0.931	0.0226532	0.300103	0.0181509		0.931	0.0321161	0.00886634	0.0128108	0.00380921	0.0029619	0.000894846	0	0																				1.232	0.063759	0.0253246	0.0640753	0.0259233	-0.00957734	0.0337784	0	0
0.314339	0.932	0.0225404	0.299094	0.0179541		0.932	0.0319364	0.00882594	0.0127621	0.00379891	0.00295292	0.000893169	0	0																				1.233	0.0634461	0.0253043	0.0639143	0.0258397	-0.00948733	0.033912	0	0
0.391842	0.933	0.0224285	0.298088	0.0177594		0.933	0.031757	0.00878555	0.0127132	0.00378852	0.00294389	0.000891467	0	0																				1.234	0.062948	0.0253144	0.0637045	0.0257531	-0.00926412	0.0340594	0	0
0.055489	0.934	0.0223173	0.297086	0.0175668		0.934	0.031578	0.00874514	0.0126642	0.00377804	0.0029348	0.000889741	0	0																				1.235	0.0626908	0.0252017	0.0638565	0.0257841	-0.00927033	0.0342196	0	0
0.039334	0.935	0.022207	0.296088	0.0173763		0.935	0.0313993	0.00870477	0.012615	0.00376747	0.00292567	0.000887995	0	0																				1.236	0.0623374	0.0251064	0.0636018	0.0257605	-0.00941234	0.03432	0	0
0.470002	0.936	0.0220975	0.295094	0.0171879		0.936	0.0312209	0.00866436	0.0125657	0.00375682	0.0029165	0.00088623	0	0																				1.237	0.0619707	0.0250225	0.0631081	0.0257281	-0.00953261	0.0344088	0	0
0.572485	0.937	0.0219887	0.294103	0.0170015		0.937	0.0310429	0.00862401	0.0125163	0.00374611	0.00290728	0.000884441	0	0																				1.238	0.0617078	0.0249583	0.0631005	0.0256182	-0.00979208	0.0344718	0	0
0.556665	0.938	0.0218808	0.293117	0.0168171		0.938	0.0308654	0.00858364	0.0124668	0.00373531	0.00289801	0.000882629	0	0																				1.239	0.0612337	0.024886	0.0627879	0.0255574	-0.00987239	0.0345922	0	0
0.589166	0.939	0.0217736	0.292134	0.0166347		0.939	0.0306881	0.00854323	0.012417	0.00372443	0.00288868	0.000880792	0	0																				1.24	0.0611437	0.0248059	0.0626474	0.0255839	-0.0101681	0.0346698	0	0
0.575663	0.94	0.0216672	0.291155	0.0164543		0.94	0.0305114	0.00850294	0.0123671	0.00371347	0.00287931	0.000878933	0	0																				1.241	0.0609091	0.0248396	0.0625553	0.0256109	-0.0103013	0.0347438	0	0
0.604832	0.941	0.0215615	0.290179	0.0162759		0.941	0.0303351	0.00846264	0.0123171	0.00370245	0.00286988	0.00087705	0	0																				1.242	0.0605513	0.0247684	0.0621799	0.0255467	-0.0102379	0.0348356	0	0
0.397834	0.942	0.0214566	0.289207	0.0160994		0.942	0.030159	0.00842231	0.0122669	0.00369135	0.0028604	0.000875144	0	0																				1.243	0.0600094	0.0247088	0.0622582	0.0255272	-0.0102904	0.034926	0	0
0.445651	0.943	0.0213524	0.288239	0.0159248		0.943	0.0299833	0.00838206	0.0122166	0.00368017	0.00285088	0.000873215	0	0																				1.244	0.0596826	0.0248241	0.0622931	0.0254385	-0.0104596	0.0350294	0	0
0.511166	0.944	0.0212489	0.287275	0.0157521		0.944	0.0298082	0.00834183	0.0121662	0.00366892	0.0028413	0.000871264	0	0																				1.245	0.0596452	0.0248447	0.061963	0.02544	-0.0107139	0.0350812	0	0
0.44131	0.945	0.0211462	0.286314	0.0155813		0.945	0.0296334	0.00830162	0.0121157	0.00365762	0.00283168	0.00086929	0	0																				1.246	0.0594244	0.0249094	0.0618949	0.0254236	-0.0105225	0.0352239	0	0
0.439668	0.946	0.0210442	0.285357	0.0154123		0.946	0.0294591	0.00826144	0.012065	0.00364624	0.002822	0.000867295	0	0																				1.247	0.0592585	0.0249781	0.0620859	0.0253565	-0.0101432	0.0353978	0	0
0.380186	0.947	0.0209429	0.284403	0.0152452		0.947	0.0292852	0.00822129	0.0120142	0.00363479	0.00281228	0.000865277	0	0																				1.248	0.0593546	0.0249962	0.0619848	0.0252414	-0.0102468	0.0354914	0	0
0.217333	0.948	0.0208423	0.283453	0.0150799		0.948	0.0291118	0.00818119	0.0119633	0.00362326	0.00280251	0.000863238	0	0																				1.249	0.0593157	0.0251039	0.0614742	0.0252191	-0.0104952	0.0355864	0	0
0.372332	0.949	0.0207423	0.282507	0.0149163		0.949	0.0289387	0.0081411	0.0119123	0.00361167	0.0027927	0.000861178	0	0																				1.25	0.0591894	0.0251546	0.0612828	0.0251485	-0.010297	0.0357142	0	0
0.547332	0.95	0.0206431	0.281564	0.0147546		0.95	0.0287661	0.00810106	0.0118611	0.00360001	0.00278285	0.000859098	0	0																				1.251	0.0592148	0.0252952	0.0612096	0.0253858	-0.0100545	0.0358584	0	0
0.497489	0.951	0.0205446	0.280625	0.0145946		0.951	0.0285941	0.0080611	0.0118098	0.00358831	0.00277296	0.000856997	0	0																				1.252	0.0594144	0.0254237	0.0616094	0.0255595	-0.00989069	0.0359753	0	0
0.370344	0.952	0.0204467	0.279689	0.0144363		0.952	0.0284224	0.00802115	0.0117586	0.00357657	0.00276302	0.000854875	0	0																				1.253	0.0592338	0.0256012	0.0613924	0.0257936	-0.00987128	0.0360828	0	0
0.564832	0.953	0.0203495	0.278757	0.0142798		0.953	0.0282513	0.00798126	0.0117072	0.00356476	0.00275304	0.000852733	0	0																				1.254	0.0590131	0.0255787	0.0613861	0.025838	-0.00975796	0.0362399	0	0
0.603349	0.954	0.020253	0.277828	0.0141249		0.954	0.0280805	0.00794141	0.0116557	0.00355289	0.00274301	0.00085057	0	0																				1.255	0.0585292	0.0256099	0.0612776	0.0258329	-0.0098368	0.0363341	0	0
0.422005	0.955	0.0201571	0.276903	0.0139717		0.955	0.0279102	0.00790157	0.0116041	0.00354095	0.00273294	0.000848388	0	0																				1.256	0.0581036	0.0255344	0.0610649	0.0257739	-0.0100205	0.0363844	0	0
0.506497	0.956	0.0200618	0.275982	0.0138202		0.956	0.0277406	0.00786188	0.0115523	0.00352895	0.00272283	0.000846186	0	0																				1.257	0.0577813	0.0254677	0.0608415	0.0257532	-0.010116	0.0364603	0	0
0.534833	0.957	0.0199672	0.275064	0.0136703		0.957	0.0275713	0.0078222	0.0115005	0.00351688	0.00271267	0.000843964	0	0																				1.258	0.057613	0.0255094	0.0605482	0.0256689	-0.0102792	0.0365631	0	0
0.407837	0.958	0.0198733	0.274149	0.0135221		0.958	0.0274023	0.00778254	0.0114485	0.00350474	0.00270248	0.000841723	0	0																				1.259	0.0575905	0.0255331	0.0602101	0.0256642	-0.0104008	0.0366117	0	0
0.310167	0.959	0.0197799	0.273238	0.0133755		0.959	0.0272341	0.00774303	0.0113965	0.00349255	0.00269224	0.000839463	0	0																				1.26	0.0574269	0.0255618	0.0598559	0.0256581	-0.0105994	0.036684	0	0
0.628309	0.96	0.0196872	0.27233	0.0132304		0.96	0.0270663	0.00770353	0.0113445	0.00348037	0.00268197	0.000837184	0	0																				1.261	0.0570595	0.0256754	0.059605	0.0257015	-0.0104499	0.0368432	0	0
0.272665	0.961	0.0195951	0.271426	0.0130869		0.961	0.0268988	0.00766406	0.0112925	0.00346813	0.00267167	0.000834892	0	0																				1.262	0.056667	0.0256062	0.0595904	0.0255797	-0.0102419	0.0369632	0	0
0.4315	0.962	0.0195036	0.270525	0.012945		0.962	0.0267321	0.00762474	0.0112403	0.00345584	0.00266133	0.000832583	0	0																				1.263	0.0564111	0.0257048	0.0594059	0.0255856	-0.0100923	0.0371106	0	0
0.371665	0.963	0.0194127	0.269627	0.0128046		0.963	0.0265659	0.00758544	0.0111881	0.00344349	0.00265095	0.000830256	0	0																				1.264	0.0564901	0.0257216	0.0591091	0.0255954	-0.00990839	0.0372858	0	0
0.417998	0.964	0.0193224	0.268733	0.0126658		0.964	0.0264001	0.0075462	0.0111358	0.00343109	0.00264053	0.000827912	0	0																				1.265	0.0564635	0.0256707	0.0590485	0.0255222	-0.0102243	0.0373602	0	0
0.625026	0.965	0.0192327	0.267842	0.0125284		0.965	0.0262348	0.00750703	0.0110834	0.00341863	0.00263008	0.00082555	0	0																				1.266	0.0561865	0.0256083	0.0591178	0.0257376	-0.0104283	0.0373875	0	0
0.476003	0.966	0.0191436	0.266955	0.0123926		0.966	0.0260701	0.00746795	0.0110309	0.00340613	0.0026196	0.000823171	0	0																				1.267	0.0559547	0.0255903	0.0590824	0.0257924	-0.0103416	0.0374856	0	0
0.362334	0.967	0.019055	0.266071	0.0122582		0.967	0.025906	0.00742896	0.0109784	0.00339359	0.00260907	0.000820775	0	0																				1.268	0.0557006	0.0255631	0.0590327	0.0258403	-0.0101682	0.0376341	0	0
0.462476	0.968	0.0189671	0.26519	0.0121252		0.968	0.0257422	0.00739003	0.0109259	0.00338102	0.00259852	0.000818363	0	0																				1.269	0.0553375	0.0255906	0.0591193	0.0258027	-0.0102265	0.0377583	0	0
0.366833	0.969	0.0188797	0.264313	0.0119937		0.969	0.0255791	0.00735118	0.0108734	0.00336842	0.00258793	0.000815935	0	0																				1.27	0.0552154	0.025591	0.059076	0.0257602	-0.0101781	0.037867	0	0
0.572831	0.97	0.0187928	0.263438	0.0118637		0.97	0.0254166	0.00731245	0.0108208	0.00335579	0.00257731	0.00081349	0	0																				1.271	0.055022	0.0255559	0.0588112	0.025774	-0.0102902	0.0379642	0	0
0.356001	0.971	0.0187066	0.262568	0.011735		0.971	0.0252544	0.00727375	0.0107682	0.00334312	0.00256668	0.000811039	0	0																				1.272	0.0545612	0.0254847	0.0585554	0.0257292	-0.0101639	0.0380534	0	0
0.369999	0.972	0.0186208	0.2617	0.0116078		0.972	0.0250928	0.00723511	0.0107155	0.0033304	0.00255602	0.000808571	0	0																				1.273	0.0540592	0.0254509	0.058322	0.0256467	-0.0104277	0.0381357	0	0
0.358668	0.973	0.0185356	0.260836	0.0114819		0.973	0.024932	0.00719665	0.0106628	0.00331765	0.00254534	0.000806088	0	0																				1.274	0.0536986	0.025399	0.0581519	0.0255478	-0.0101096	0.0383458	0	0
0.434976	0.974	0.018451	0.259975	0.0113574		0.974	0.0247717	0.00715823	0.01061	0.00330485	0.00253462	0.000803589	0	0																				1.275	0.0534197	0.025357	0.0581432	0.0255256	-0.0102646	0.0384137	0	0
0.373501	0.975	0.0183669	0.259117	0.0112342		0.975	0.0246117	0.00711989	0.0105573	0.00329204	0.00252388	0.000801076	0	0																				1.276	0.0530964	0.0252416	0.0581718	0.0255512	-0.0101928	0.0383797	0	0
0.437336	0.976	0.0182833	0.258262	0.0111124		0.976	0.0244525	0.00708166	0.0105046	0.00327919	0.0025131	0.000798549	0	0																				1.277	0.0528522	0.0251749	0.0581052	0.0256659	-0.0104617	0.0383176	0	0
0.280653	0.977	0.0182003	0.257411	0.0109919		0.977	0.0242938	0.00704351	0.0104517	0.00326631	0.0025023	0.000796008	0	0																				1.278	0.0526649	0.0250902	0.0583079	0.0256825	-0.0106276	0.0384032	0	0
0.125172	0.978	0.0181178	0.256562	0.0108727		0.978	0.0241357	0.00700544	0.010399	0.00325341	0.00249147	0.000793453	0	0																				1.279	0.0525174	0.0250385	0.0581038	0.0257162	-0.01018	0.0385402	0	0
0.415178	0.979	0.0180358	0.255717	0.0107548		0.979	0.0239782	0.00696751	0.0103462	0.0032405	0.00248062	0.000790884	0	0																				1.28	0.0524233	0.0249622	0.0579005	0.0256693	-0.00996988	0.0386857	0	0
0.453332	0.98	0.0179543	0.254875	0.0106381		0.98	0.0238212	0.00692965	0.0102934	0.00322754	0.00246974	0.000788302	0	0																				1.281	0.0524138	0.0248785	0.0580443	0.0258499	-0.0103299	0.0387399	0	0
0.371166	0.981	0.0178733	0.254037	0.0105228		0.981	0.0236649	0.00689187	0.0102405	0.00321455	0.00245884	0.000785707	0	0																				1.282	0.0523907	0.0247745	0.0582152	0.0260093	-0.0102442	0.0388183	0	0
0.356165	0.982	0.0177928	0.253201	0.0104087		0.982	0.0235091	0.00685423	0.0101877	0.00320154	0.00244791	0.000783099	0	0																				1.283	0.0523422	0.0246378	0.0582254	0.0261648	-0.00971536	0.0389482	0	0
0.363329	0.983	0.0177128	0.252368	0.0102958		0.983	0.0233539	0.00681664	0.0101349	0.00318851	0.00243696	0.000780479	0	0																				1.284	0.0523574	0.0245056	0.0583027	0.0262974	-0.00976368	0.0390368	0	0
0.463168	0.984	0.0176333	0.251539	0.0101841		0.984	0.0231993	0.00677919	0.0100821	0.00317546	0.00242599	0.000777847	0	0																				1.285	0.0522336	0.0244767	0.0583925	0.0264957	-0.00974203	0.0391468	0	0
0.269832	0.985	0.0175543	0.250713	0.0100737		0.985	0.0230453	0.00674187	0.0100294	0.00316238	0.002415	0.000775203	0	0																				1.286	0.052226	0.0243424	0.0584877	0.026468	-0.00997884	0.0392389	0	0
0.419176	0.986	0.0174758	0.24989	0.00996446		0.986	0.0228919	0.00670462	0.00997659	0.00314928	0.00240399	0.000772548	0	0																				1.287	0.051865	0.0243772	0.0586625	0.0265526	-0.00991751	0.0392475	0	0
0.22634	0.987	0.0173978	0.249069	0.0098564		0.987	0.022739	0.00666749	0.00992386	0.00313619	0.00239296	0.000769882	0	0																				1.288	0.0516823	0.0243801	0.0588443	0.0264984	-0.0101626	0.0392652	0	0
0.428332	0.988	0.0173202	0.248252	0.00974952		0.988	0.0225867	0.00663045	0.00987112	0.00312306	0.00238191	0.000767205	0	0																				1.289	0.0514428	0.0243775	0.0585575	0.026429	-0.00976849	0.0393383	0	0
0.429333	0.989	0.0172431	0.247438	0.00964379		0.989	0.0224352	0.00659354	0.00981838	0.00310992	0.00237085	0.000764518	0	0																				1.29	0.0510823	0.0243685	0.0585067	0.0263499	-0.00935014	0.039475	0	0
0.412334	0.99	0.0171665	0.246627	0.00953921		0.99	0.0222842	0.00655675	0.00976571	0.00309677	0.00235977	0.00076182	0	0																				1.291	0.0506987	0.0243844	0.0582593	0.0262876	-0.0091799	0.0395046	0	0
0.365665	0.991	0.0170903	0.245819	0.00943576		0.991	0.0221338	0.00652007	0.0097131	0.00308361	0.00234868	0.000759112	0	0																				1.292	0.0505906	0.024355	0.0579736	0.0262325	-0.00926059	0.0396123	0	0
0.344167	0.992	0.0170146	0.245015	0.00933344		0.992	0.0219841	0.00648346	0.00966053	0.00307043	0.00233757	0.000756395	0	0																				1.293	0.0505722	0.0243556	0.057617	0.0263141	-0.00927308	0.0396594	0	0
0.016842	0.993	0.0169393	0.244213	0.00923222		0.993	0.021835	0.00644702	0.00960798	0.00305724	0.00232645	0.000753668	0	0																				1.294	0.0505597	0.0243764	0.0575455	0.0261821	-0.00926435	0.0396878	0	0
0.354666	0.994	0.0168645	0.243414	0.00913211		0.994	0.0216864	0.00641066	0.00955543	0.00304402	0.00231531	0.000750932	0	0																				1.295	0.050397	0.0244662	0.0577261	0.0259907	-0.00933973	0.0397224	0	0
0.097671	0.995	0.0167901	0.242618	0.00903307		0.995	0.0215385	0.00637441	0.00950296	0.00303082	0.00230416	0.000748187	0	0																				1.296	0.0501201	0.0245266	0.0575708	0.0259008	-0.00912249	0.0398266	0	0
0.366167	0.996	0.0167162	0.241825	0.00893512		0.996	0.0213913	0.00633832	0.00945056	0.00301762	0.002293	0.000745434	0	0																				1.297	0.0499351	0.024612	0.057491	0.0259284	-0.00920097	0.0398531	0	0
0.37483	0.997	0.0166427	0.241035	0.00883822		0.997	0.0212447	0.00630235	0.00939818	0.00300441	0.00228183	0.000742672	0	0																				1.298	0.0494915	0.0245489	0.0573616	0.0258283	-0.00962817	0.0399327	0	0
0.617486	0.998	0.0165697	0.240248	0.00874238		0.998	0.0210986	0.00626646	0.00934591	0.0029912	0.00227064	0.000739903	0	0																				1.299	0.0490534	0.0244665	0.0574744	0.0259561	-0.00967632	0.0400777	0	0
0.448833	0.999	0.0164971	0.239463	0.00864757		0.999	0.0209532	0.00623071	0.00929369	0.00297798	0.00225945	0.000737125	0	0																				1.3	0.0487479	0.0243624	0.0574271	0.026062	-0.00981877	0.0402044	0	0
0.365333	1	0.0164249	0.238682	0.00855379		1	0.0208084	0.00619509	0.0092415	0.00296475	0.00224825	0.00073434	0	0																				1.301	0.048804	0.0243645	0.057064	0.0261249	-0.00972841	0.0402814	0	0
0.385161	1.001	0.0163531	0.237904	0.00846103		1.001	0.0206643	0.00615959	0.00918935	0.0029515	0.00223704	0.000731548	0	0																				1.302	0.0488744	0.0244608	0.0568599	0.026167	-0.00970993	0.0403472	0	0
0.483999	1.002	0.0162817	0.237128	0.00836928		1.002	0.0205208	0.00612422	0.00913724	0.00293825	0.00222582	0.00072875	0	0																				1.303	0.0487076	0.0245734	0.0565341	0.0261743	-0.00957698	0.0404362	0	0
0.512487	1.003	0.0162108	0.236356	0.00827852		1.003	0.020378	0.00608899	0.00908519	0.00292501	0.0022146	0.000725945	0	0																				1.304	0.0485905	0.0246988	0.0563478	0.0262386	-0.00923865	0.0405427	0	0
0.537356	1.004	0.0161403	0.235586	0.00818874		1.004	0.0202358	0.00605385	0.00903324	0.00291178	0.00220339	0.000723139	0	0																				1.305	0.0485716	0.0247629	0.0561849	0.0262622	-0.00927798	0.0405993	0	0
0.472162	1.005	0.0160701	0.234819	0.00809994		1.005	0.0200943	0.00601884	0.00898136	0.00289856	0.00219218	0.000720328	0	0																				1.306	0.0484894	0.0248953	0.0558018	0.0261979	-0.00901314	0.0407569	0	0
0.501002	1.006	0.0160004	0.234055	0.0080121		1.006	0.0199533	0.00598396	0.0089296	0.00288533	0.00218097	0.00071751	0	0																				1.307	0.0483849	0.0249432	0.0557946	0.0260615	-0.00884236	0.0408564	0	0
0.346998	1.007	0.0159311	0.233294	0.00792522		1.007	0.0198132	0.00594923	0.00887797	0.00287212	0.00216975	0.000714687	0	0																				1.308	0.0485279	0.0251555	0.0556677	0.0260553	-0.00878788	0.0409645	0	0
0.299332	1.008	0.0158622	0.232536	0.00783927		1.008	0.0196736	0.00591462	0.0088264	0.0028589	0.00215854	0.000711863	0	0																				1.309	0.0486825	0.0249851	0.0558243	0.0260165	-0.00890204	0.0410454	0	0
0.388333	1.009	0.0157936	0.23178	0.00775426		1.009	0.0195347	0.00588014	0.0087749	0.00284568	0.00214734	0.000709038	0	0																				1.31	0.0486833	0.0250127	0.0556474	0.02609	-0.00926734	0.0410892	0	0
0.395006	1.01	0.0157255	0.231027	0.00767017		1.01	0.0193963	0.00584578	0.00872347	0.00283246	0.00213614	0.000706209	0	0																				1.311	0.0488242	0.0250633	0.0557258	0.0262773	-0.00908612	0.0412866	0	0
0.293833	1.011	0.0156578	0.230278	0.007587		1.011	0.0192587	0.00581155	0.00867212	0.00281925	0.00212494	0.000703376	0	0																				1.312	0.0486965	0.0251885	0.0555599	0.0263777	-0.00918186	0.0414555	0	0
0.372345	1.012	0.0155904	0.22953	0.00750472		1.012	0.0191217	0.00577748	0.00862088	0.00280606	0.00211374	0.000700538	0	0																				1.313	0.0484943	0.0252783	0.0553249	0.0263964	-0.00945871	0.0414927	0	0
0.175846	1.013	0.0155234	0.228786	0.00742334		1.013	0.0189854	0.00574353	0.00856973	0.00279289	0.00210254	0.000697696	0	0																				1.314	0.0484653	0.025318	0.0552324	0.026421	-0.00934431	0.04154	0	0
0.523148	1.014	0.0154568	0.228044	0.00734283		1.014	0.0188497	0.0057097	0.00851871	0.00277972	0.00209135	0.000694851	0	0																				1.315	0.0483109	0.02543	0.0555211	0.0264054	-0.00972946	0.0415778	0	0
0.100492	1.015	0.0153905	0.227305	0.00726321		1.015	0.0187147	0.00567605	0.00846781	0.00276657	0.00208016	0.000692002	0	0																				1.316	0.0484866	0.025462	0.0554776	0.0263736	-0.00969987	0.0417028	0	0
0.595165	1.016	0.0153247	0.226569	0.00718444		1.016	0.0185804	0.0056425	0.008417	0.00275342	0.00206897	0.000689149	0	0																				1.317	0.0483801	0.0255268	0.0554351	0.0263178	-0.0100888	0.0417645	0	0
0.653026	1.017	0.0152592	0.225836	0.00710653		1.017	0.0184466	0.00560905	0.00836629	0.00274027	0.00205779	0.000686294	0	0																				1.318	0.0478959	0.0256566	0.055181	0.0263294	-0.00980595	0.0419515	0	0
0.352667	1.018	0.015194	0.225105	0.00702947		1.018	0.0183136	0.00557579	0.00831572	0.00272714	0.00204662	0.000683436	0	0																				1.319	0.0476692	0.0257901	0.0554959	0.0264593	-0.0094404	0.0422157	0	0
0.370995	1.019	0.0151293	0.224377	0.00695324		1.019	0.0181813	0.00554267	0.00826525	0.00271403	0.00203545	0.000680575	0	0																				1.32	0.0475107	0.025907	0.0556252	0.0264168	-0.00958104	0.0422981	0	0
0.338665	1.02	0.0150649	0.223652	0.00687783		1.02	0.0180496	0.00550965	0.00821493	0.00270095	0.00202429	0.000677712	0	0																				1.321	0.0472601	0.0259229	0.0553719	0.0264571	-0.00986584	0.0423377	0	0
0.341003	1.021	0.0150008	0.222929	0.00680325		1.021	0.0179187	0.00547678	0.0081647	0.00268788	0.00201313	0.000674848	0	0																				1.322	0.0469857	0.0259649	0.0551958	0.0264942	-0.00988076	0.0424355	0	0
0.414501	1.022	0.0149371	0.222209	0.00672947		1.022	0.0177883	0.00544405	0.00811458	0.00267483	0.00200199	0.000671981	0	0																				1.323	0.0466017	0.0259644	0.0550252	0.0265308	-0.00993466	0.0424923	0	0
0.357834	1.023	0.0148737	0.221492	0.00665649		1.023	0.0176586	0.00541145	0.00806463	0.00266179	0.00199085	0.000669113	0	0																				1.324	0.0462442	0.0259615	0.055012	0.0265739	-0.00982451	0.0426265	0	0
0.394354	1.024	0.0148107	0.220777	0.00658431		1.024	0.0175296	0.00537899	0.0080148	0.00264877	0.00197973	0.000666244	0	0																				1.325	0.0456656	0.0259946	0.054957	0.0266521	-0.0100492	0.0427213	0	0
0.511982	1.025	0.0147481	0.220065	0.00651291		1.025	0.0174013	0.0053467	0.00796507	0.00263576	0.00196862	0.000663373	0	0																				1.326	0.0453468	0.0259966	0.0550434	0.0266838	-0.0100502	0.0428421	0	0
0.353155	1.026	0.0146857	0.219355	0.00644228		1.026	0.0172737	0.00531453	0.00791546	0.00262277	0.00195751	0.000660502	0	0																				1.327	0.0450554	0.0259632	0.055107	0.0267737	-0.0101304	0.0429878	0	0
0.535	1.027	0.0146237	0.218648	0.00637241		1.027	0.0171467	0.00528249	0.00786597	0.00260979	0.00194643	0.00065763	0	0																				1.328	0.0453798	0.0261153	0.0550991	0.026726	-0.00980192	0.0429697	0	0
0.358177	1.028	0.0145621	0.217944	0.00630331		1.028	0.0170204	0.00525062	0.00781662	0.00259685	0.00193535	0.000654758	0	0																				1.329	0.0450711	0.0260056	0.0550549	0.026719	-0.00968142	0.0430441	0	0
0.299999	1.029	0.0145008	0.217243	0.00623496		1.029	0.0168946	0.00521886	0.00776741	0.00258394	0.00192429	0.000651886	0	0																				1.33	0.0447817	0.0259503	0.0548613	0.026574	-0.00964367	0.0430969	0	0
0.349	1.03	0.0144398	0.216544	0.00616734		1.03	0.0167696	0.00518724	0.00771836	0.00257105	0.00191325	0.000649014	0	0																				1.331	0.0444459	0.0258815	0.0547246	0.0268547	-0.00968816	0.0432503	0	0
0.559505	1.031	0.0143791	0.215847	0.00610046		1.031	0.0166454	0.0051558	0.00766946	0.00255817	0.00190222	0.000646142	0	0																				1.332	0.0441913	0.0259053	0.0542954	0.026838	-0.00950373	0.0433619	0	0
0.460327	1.032	0.0143188	0.215153	0.0060343		1.032	0.0165217	0.0051245	0.00762075	0.00254533	0.0018912	0.00064327	0	0																				1.333	0.0443243	0.0258713	0.0541181	0.0267494	-0.00942579	0.0434581	0	0
0.37136	1.033	0.0142588	0.214462	0.00596887		1.033	0.0163988	0.00509331	0.00757218	0.0025325	0.00188021	0.0006404	0	0																				1.334	0.0440982	0.0258645	0.054348	0.0267667	-0.00961012	0.0435544	0	0
0.419188	1.034	0.0141991	0.213773	0.00590414		1.034	0.0162764	0.00506225	0.00752377	0.0025197	0.00186923	0.00063753	0	0																				1.335	0.0439292	0.025774	0.0544219	0.0267419	-0.00850081	0.0440057	0	0
0.389326	1.035	0.0141397	0.213086	0.00584011		1.035	0.0161548	0.00503136	0.00747549	0.00250692	0.00185827	0.000634662	0	0																				1.336	0.043784	0.0258373	0.0545385	0.0265141	-0.00711131	0.0445631	0	0
0.405014	1.036	0.0140806	0.212403	0.00577678		1.036	0.0160339	0.00500061	0.00742736	0.00249418	0.00184733	0.000631795	0	0																				1.337	0.0434794	0.0259329	0.0542216	0.0264202	-0.00704262	0.044746	0	0
0.55749	1.037	0.0140219	0.211721	0.00571413		1.037	0.0159136	0.00496999	0.0073794	0.00248147	0.00183641	0.00062893	0	0																				1.338	0.0429975	0.0259245	0.0541961	0.0266284	-0.0068618	0.0449688	0	0
0.047667	1.038	0.0139634	0.211043	0.00565217		1.038	0.0157941	0.00493954	0.00733157	0.00246879	0.00182552	0.000626069	0	0																				1.339	0.042612	0.0258823	0.053689	0.0265654	-0.00667315	0.0452183	0	0
0.125501	1.039	0.0139053	0.210366	0.00559087		1.039	0.0156751	0.00490922	0.00728389	0.00245613	0.00181466	0.000623211	0	0																				1.34	0.0425279	0.0258446	0.0539994	0.0267033	-0.00663299	0.0452392	0	0
0.520169	1.04	0.0138475	0.209692	0.00553025		1.04	0.0155569	0.00487903	0.00723636	0.00244349	0.00180383	0.000620355	0	0																				1.341	0.0425272	0.0257255	0.0542499	0.0266971	-0.00640135	0.045287	0	0
0.622832	1.041	0.0137899	0.209021	0.00547027		1.041	0.0154393	0.00484897	0.00718901	0.00243088	0.00179301	0.000617501	0	0																				1.342	0.042281	0.025647	0.0539868	0.0267023	-0.00575621	0.045394	0	0
0.355838	1.042	0.0137327	0.208352	0.00541095		1.042	0.0153224	0.00481909	0.00714188	0.0024183	0.00178222	0.00061465	0	0																				1.343	0.0422029	0.0256051	0.0543319	0.0266863	-0.00530503	0.0455361	0	0
0.524665	1.043	0.0136758	0.207686	0.00535227		1.043	0.0152062	0.00478935	0.00709491	0.00240575	0.00177145	0.000611802	0	0																				1.344	0.0419079	0.0256699	0.0541535	0.0267381	-0.00502634	0.0455978	0	0
0.472999	1.044	0.0136192	0.207022	0.00529423		1.044	0.0150906	0.00475975	0.0070481	0.00239323	0.00176071	0.000608957	0	0																				1.345	0.0420738	0.0255662	0.0539479	0.0268092	-0.00429058	0.0459719	0	0
0.553499	1.045	0.0135628	0.20636	0.00523682		1.045	0.0149757	0.00473029	0.00700149	0.00238077	0.00174999	0.000606115	0	0																				1.346	0.0418039	0.0255549	0.0539179	0.0269975	-0.00408065	0.046064	0	0
0.376153	1.046	0.0135068	0.205701	0.00518003		1.046	0.0148615	0.00470098	0.00695504	0.00236833	0.0017393	0.000603276	0	0																				1.347	0.0415128	0.0255567	0.0538238	0.0270289	-0.00413974	0.046095	0	0
0.563007	1.047	0.013451	0.205044	0.00512386		1.047	0.0147479	0.00467179	0.00690875	0.00235591	0.00172864	0.000600441	0	0																				1.348	0.0412705	0.0255408	0.0539451	0.0269705	-0.00313377	0.0464218	0	0
0.492841	1.048	0.0133955	0.20439	0.00506829		1.048	0.014635	0.00464274	0.00686263	0.00234352	0.00171801	0.000597614	0	0																				1.349	0.0410257	0.0255345	0.0537871	0.0270259	-0.00241966	0.0466897	0	0
0.387	1.049	0.0133403	0.203738	0.00501333		1.049	0.0145229	0.00461389	0.00681667	0.00233117	0.00170741	0.000594793	0	0																				1.35	0.0406314	0.0255359	0.0538895	0.0272686	-0.00183964	0.0469005	0	0
0.427998	1.05	0.0132854	0.203088	0.00495896		1.05	0.0144113	0.00458517	0.00677088	0.00231884	0.00169684	0.000591976	0	0																				1.351	0.0402385	0.025485	0.0535186	0.0273129	-0.0010708	0.0472355	0	0
0.403998	1.051	0.0132308	0.202441	0.00490519		1.051	0.0143004	0.00455656	0.00672527	0.00230654	0.00168629	0.000589163	0	0																				1.352	0.0400473	0.0254812	0.053227	0.027345	-0.000153399	0.0476337	0	0
0.605853	1.052	0.0131764	0.201796	0.00485199		1.052	0.0141901	0.00452809	0.00667987	0.00229428	0.00167578	0.000586354	0	0																				1.353	0.0399474	0.0254641	0.0530845	0.0273537	0.000672817	0.0479805	0	0
0.377999	1.053	0.0131224	0.201154	0.00479938		1.053	0.0140806	0.00449979	0.00663467	0.00228207	0.0016653	0.000583549	0	0																				1.354	0.0396626	0.0255109	0.0530794	0.0275572	0.000766612	0.0480961	0	0
0.460333	1.054	0.0130686	0.200513	0.00474733		1.054	0.0139718	0.00447162	0.00658967	0.0022699	0.00165485	0.000580749	0	0																				1.355	0.0393491	0.0255242	0.0530273	0.0276937	0.00177057	0.0486479	0	0
0.361664	1.055	0.013015	0.199876	0.00469585		1.055	0.0138636	0.00444359	0.00654487	0.00225777	0.00164443	0.000577953	0	0																				1.356	0.03941	0.0254231	0.0528993	0.0276191	0.00165262	0.0488052	0	0
0.554676	1.056	0.0129618	0.19924	0.00464492		1.056	0.013756	0.00441571	0.00650024	0.00224567	0.00163404	0.000575162	0	0																				1.357	0.0391894	0.0253606	0.0526653	0.0275785	0.0015453	0.0488804	0	0
0.397334	1.057	0.0129088	0.198607	0.00459455		1.057	0.0136491	0.00438798	0.00645579	0.0022336	0.00162368	0.000572375	0	0																				1.358	0.0392565	0.0253792	0.0525534	0.0275136	0.00195942	0.0490854	0	0
0.372	1.058	0.0128561	0.197976	0.00454473		1.058	0.0135429	0.00436038	0.00641151	0.00222156	0.00161336	0.000569594	0	0																				1.359	0.0393014	0.0254281	0.0525598	0.0274041	0.00215613	0.0490925	0	0
0.370998	1.059	0.0128036	0.197347	0.00449544		1.059	0.0134374	0.00433291	0.00636742	0.00220956	0.00160306	0.000566817	0	0																				1.36	0.0390334	0.0255981	0.0522609	0.0273314	0.00197858	0.0491174	0	0
0.39281	1.06	0.0127514	0.196721	0.00444669		1.06	0.0133325	0.0043056	0.00632353	0.00219759	0.0015928	0.000564046	0	0																				1.361	0.0390312	0.0257408	0.0518376	0.0273174	0.00179229	0.0490493	0	0
0.51616	1.061	0.0126995	0.196097	0.00439847		1.061	0.0132282	0.00427843	0.00627983	0.00218567	0.00158257	0.00056128	0	0																				1.362	0.0392301	0.0259231	0.0515078	0.0272522	0.00182779	0.0491368	0	0
0.462495	1.062	0.0126478	0.195475	0.00435077		1.062	0.0131246	0.00425141	0.00623635	0.0021738	0.00157238	0.00055852	0	0																				1.363	0.0393233	0.0260596	0.051271	0.0272708	0.00306823	0.0497904	0	0
0.492168	1.063	0.0125964	0.194856	0.00430359		1.063	0.0130216	0.00422452	0.00619309	0.00216197	0.00156222	0.000555765	0	0																				1.364	0.0393706	0.0261724	0.0510141	0.0272404	0.00316912	0.0498963	0	0
0.606332	1.064	0.0125452	0.194239	0.00425692		1.064	0.0129194	0.00419779	0.00615	0.00215017	0.0015521	0.000553017	0	0																				1.365	0.0390815	0.0262204	0.0510289	0.0272582	0.00318058	0.0499195	0	0
0.514486	1.065	0.0124943	0.193623	0.00421076		1.065	0.0128178	0.00417119	0.00610711	0.0021384	0.00154202	0.000550274	0	0																				1.366	0.0388032	0.0262336	0.0507683	0.0272501	0.00368139	0.0501249	0	0
0.514998	1.066	0.0124436	0.193011	0.0041651		1.066	0.0127168	0.00414472	0.0060644	0.00212668	0.00153197	0.000547537	0	0																				1.367	0.0381967	0.0262502	0.0505723	0.0272193	0.00439272	0.050317	0	0
0.413673	1.067	0.0123932	0.1924	0.00411993		1.067	0.0126164	0.00411837	0.0060219	0.00211498	0.00152196	0.000544806	0	0																				1.368	0.0381138	0.0261944	0.050312	0.0272789	0.00432844	0.0502332	0	0
0.284832	1.068	0.012343	0.191792	0.00407525		1.068	0.0125167	0.00409221	0.00597959	0.00210333	0.00151199	0.000542081	0	0																				1.369	0.0376626	0.0261467	0.0500608	0.027192	0.00497134	0.0504427	0	0
0.356664	1.069	0.0122931	0.191186	0.00403106		1.069	0.0124177	0.00406619	0.00593747	0.00209171	0.00150205	0.000539363	0	0																				1.37	0.0375191	0.0260556	0.0496588	0.0272133	0.00517003	0.0506189	0	0
0.373665	1.07	0.0122434	0.190582	0.00398734		1.07	0.0123193	0.00404029	0.00589558	0.00208015	0.00149215	0.000536651	0	0																				1.371	0.0370484	0.0260021	0.0491946	0.0271897	0.0050653	0.0506994	0	0
0.403014	1.071	0.012194	0.18998	0.0039441		1.071	0.0122215	0.00401452	0.00585388	0.00206864	0.00148228	0.000533945	0	0																				1.372	0.0373183	0.0259273	0.0492825	0.0272214	0.00543898	0.0507497	0	0
0.364999	1.072	0.0121448	0.18938	0.00390133		1.072	0.0121244	0.00398891	0.00581237	0.00205715	0.00147246	0.000531246	0	0																				1.373	0.0369494	0.0258203	0.0490527	0.0272087	0.00601422	0.0508761	0	0
0.381331	1.073	0.0120958	0.188783	0.00385902		1.073	0.0120279	0.00396342	0.00577106	0.00204571	0.00146267	0.000528554	0	0																				1.374	0.0368159	0.0259142	0.0489431	0.0272116	0.00599836	0.0509673	0	0
0.401332	1.074	0.0120471	0.188188	0.00381718		1.074	0.0119321	0.00393807	0.00572997	0.00203431	0.00145292	0.000525868	0	0																				1.375	0.03665	0.0259734	0.0488626	0.0272396	0.00609213	0.0511502	0	0
0.407499	1.075	0.0119986	0.187594	0.00377578		1.075	0.0118369	0.00391286	0.00568911	0.00202295	0.00144321	0.000523189	0	0																				1.376	0.0366564	0.0260783	0.0486078	0.0272677	0.00579279	0.0512742	0	0
0.090498	1.076	0.0119503	0.187003	0.00373484		1.076	0.0117423	0.00388781	0.00564846	0.00201162	0.00143354	0.000520517	0	0																				1.377	0.0365606	0.0262159	0.0484896	0.0271687	0.00624242	0.0515295	0	0
0.387996	1.077	0.0119023	0.186415	0.00369433		1.077	0.0116484	0.00386289	0.00560801	0.00200034	0.00142391	0.000517852	0	0																				1.378	0.036924	0.0265032	0.0489759	0.0270273	0.00599357	0.0516419	0	0
0.529801	1.078	0.0118545	0.185828	0.00365427		1.078	0.0115551	0.00383809	0.00556776	0.0019891	0.00141433	0.000515195	0	0																				1.379	0.036914	0.0268505	0.0488208	0.0269354	0.0062885	0.0517869	0	0
0.42398	1.079	0.0118069	0.185243	0.00361464		1.079	0.0114624	0.00381341	0.00552774	0.00197792	0.00140479	0.000512546	0	0																				1.38	0.036893	0.0269397	0.0492976	0.0271737	0.00589724	0.0518606	0	0
0.35916	1.08	0.0117596	0.184661	0.00357544		1.08	0.0113704	0.00378888	0.00548791	0.00196678	0.00139529	0.000509904	0	0																				1.381	0.0370326	0.0269792	0.0502872	0.0275243	0.0061299	0.0519445	0	0
0.389333	1.081	0.0117125	0.18408	0.00353667		1.081	0.011279	0.0037645	0.0054483	0.00195568	0.00138584	0.000507269	0	0																				1.382	0.0368871	0.0270447	0.0500406	0.027476	0.00619964	0.0519868	0	0
0.609498	1.082	0.0116656	0.183502	0.00349832		1.082	0.0111883	0.00374026	0.00540889	0.00194462	0.00137642	0.000504642	0	0																				1.383	0.0365065	0.0270126	0.0496145	0.0274161	0.00625899	0.0520855	0	0
0.570339	1.083	0.0116189	0.182926	0.00346038		1.083	0.0110981	0.00371614	0.00536969	0.0019336	0.00136704	0.000502022	0	0																				1.384	0.0361642	0.0269948	0.0494845	0.0273153	0.0060572	0.0520411	0	0
0.3675	1.084	0.0115725	0.182352	0.00342286		1.084	0.0110085	0.00369215	0.00533068	0.00192261	0.00135771	0.000499409	0	0																				1.385	0.0358218	0.0269223	0.0492808	0.027215	0.00627718	0.052057	0	0
0.206158	1.085	0.0115263	0.18178	0.00338574		1.085	0.0109196	0.00366832	0.00529188	0.00191167	0.00134842	0.000496804	0	0																				1.386	0.0354479	0.0268795	0.049289	0.0273092	0.00663337	0.0520837	0	0
0.370997	1.086	0.0114803	0.18121	0.00334902		1.086	0.0108313	0.0036446	0.00525328	0.00190077	0.00133917	0.000494209	0	0																				1.387	0.0352348	0.026895	0.0488845	0.0272371	0.0066751	0.052161	0	0
0.414342	1.087	0.0114345	0.180642	0.0033127		1.087	0.0107435	0.00362101	0.00521491	0.00188991	0.00132997	0.000491625	0	0																				1.388	0.035046	0.0268727	0.0487556	0.0272805	0.00632094	0.0522141	0	0
0.442305	1.088	0.0113889	0.180076	0.00327678		1.088	0.0106564	0.00359754	0.00517678	0.00187912	0.00132081	0.000489049	0	0																				1.389	0.0349843	0.0268747	0.0486713	0.0273463	0.00688448	0.0523874	0	0
0.286665	1.089	0.0113436	0.179512	0.00324124		1.089	0.01057	0.00357425	0.00513886	0.00186836	0.00131169	0.00048648	0	0																				1.39	0.0348596	0.0268339	0.0484078	0.0274705	0.00729783	0.0526718	0	0
0.324001	1.09	0.0112984	0.17895	0.0032061		1.09	0.0104841	0.00355107	0.00510113	0.00185764	0.00130262	0.00048392	0	0																				1.391	0.0345979	0.0268149	0.0493729	0.0282317	0.00781816	0.0527845	0	0
0.422332	1.091	0.0112535	0.17839	0.00317133		1.091	0.0103989	0.00352802	0.00506361	0.00184697	0.00129359	0.000481367	0	0																				1.392	0.0343458	0.0267745	0.0495594	0.0280803	0.00835766	0.0529696	0	0
0.463834	1.092	0.0112087	0.177832	0.00313694		1.092	0.0103142	0.00350509	0.0050263	0.00183633	0.0012846	0.000478822	0	0																				1.393	0.0341033	0.0267433	0.0517048	0.0296118	0.00828166	0.0529969	0	0
0.599512	1.093	0.0111642	0.177277	0.00310292		1.093	0.0102301	0.0034823	0.00498921	0.00182574	0.00127566	0.000476285	0	0																				1.394	0.0337224	0.0267499	0.0516235	0.0295897	0.00811367	0.0530257	0	0
0.408837	1.094	0.0111199	0.176723	0.00306927		1.094	0.0101466	0.00345964	0.00495231	0.00181518	0.00126676	0.000473756	0	0																				1.395	0.0337176	0.0267634	0.0540734	0.0312212	0.0083634	0.0532535	0	0
0.384978	1.095	0.0110758	0.176171	0.00303598		1.095	0.0100637	0.0034371	0.00491562	0.00180467	0.0012579	0.000471235	0	0																				1.396	0.0335317	0.0267751	0.053793	0.0311824	0.00797826	0.0531924	0	0
0.247331	1.096	0.0110319	0.175621	0.00300306		1.096	0.00998137	0.0034147	0.00487914	0.0017942	0.00124909	0.000468722	0	0																				1.397	0.0330293	0.0267491	0.057573	0.0340632	0.00837554	0.0533613	0	0
0.379505	1.097	0.0109882	0.175073	0.0029705		1.097	0.00989966	0.00339242	0.00484292	0.0017838	0.00124032	0.000466218	0	0																				1.398	0.0328006	0.026733	0.0599951	0.0361554	0.00869906	0.0535046	0	0
0.523665	1.098	0.0109447	0.174527	0.00293828		1.098	0.00981859	0.00337029	0.00480691	0.00177344	0.00123159	0.000463721	0	0																				1.399	0.0325236	0.0267313	0.0605527	0.03671	0.00962257	0.0539832	0	0
0.365682	1.099	0.0109014	0.173983	0.00290642		1.099	0.0097381	0.00334828	0.0047711	0.00176312	0.00122291	0.000461233	0	0																				1.4	0.0324397	0.0267561	0.0606801	0.0368224	0.00947693	0.054064	0	0
0.612331	1.1	0.0108583	0.173441	0.0028749		1.1	0.00965817	0.00332638	0.00473549	0.00175284	0.00121428	0.000458753	0	0																				1.401	0.0326934	0.0267051	0.0608513	0.0367088	0.00930734	0.0541073	0	0
0.528507	1.101	0.0108154	0.172901	0.00284372		1.101	0.00957878	0.0033046	0.00470009	0.00174261	0.00120569	0.000456282	0	0																				1.402	0.0324445	0.0267232	0.0608294	0.0367153	0.00973095	0.0543896	0	0
0.5	1.102	0.0107727	0.172363	0.00281289		1.102	0.00949997	0.00328294	0.00466492	0.00173241	0.00119714	0.000453819	0	0																				1.403	0.0320684	0.0266939	0.0617196	0.0376951	0.0104574	0.0547697	0	0
0.496499	1.103	0.0107302	0.171827	0.00278238		1.103	0.00942176	0.00326144	0.00462996	0.00172226	0.00118864	0.000451364	0	0																				1.404	0.031931	0.0266975	0.0684235	0.0433967	0.0110454	0.0552264	0	0
0.509332	1.104	0.0106879	0.171292	0.00275221		1.104	0.00934411	0.00324006	0.00459521	0.00171215	0.00118018	0.000448917	0	0																				1.405	0.0314219	0.0266471	0.0701706	0.0450527	0.0149732	0.0566887	0	0
0.392177	1.105	0.0106458	0.17076	0.00272236		1.105	0.00926702	0.0032188	0.00456066	0.00170208	0.00117177	0.00044648	0	0																				1.406	0.0311072	0.026603	0.0710993	0.0462883	0.0226589	0.0599837	0	0
0.367833	1.106	0.0106039	0.17023	0.00269284		1.106	0.00919051	0.00319765	0.00452633	0.00169206	0.0011634	0.00044405	0	0																				1.407	0.0307999	0.0265946	0.0719621	0.0474395	0.0260283	0.0617201	0	0
0.434497	1.107	0.0105621	0.169701	0.00266364		1.107	0.0091146	0.00317663	0.00449221	0.00168209	0.00115508	0.000441629	0	0																				1.408	0.0310437	0.0268133	0.0724555	0.0480972	0.0361098	0.0672169	0	0
0.493667	1.108	0.0105206	0.169174	0.00263475		1.108	0.00903924	0.00315574	0.0044583	0.00167217	0.0011468	0.000439217	0	0																				1.409	0.0310275	0.0270689	0.0745326	0.0500885	0.0375598	0.0675528	0	0
0.370167	1.109	0.0104792	0.168649	0.00260618		1.109	0.00896442	0.00313496	0.0044246	0.00166228	0.00113857	0.000436813	0	0																				1.41	0.0306646	0.0270807	0.0751198	0.0503201	0.0382257	0.0681536	0	0
0.442	1.11	0.010438	0.168126	0.00257792		1.11	0.00889014	0.00311429	0.0043911	0.00165244	0.00113038	0.000434418	0	0																				1.411	0.0310497	0.0270701	0.0749261	0.0503175	0.0392567	0.0686321	0	0
0.293671	1.111	0.010397	0.167605	0.00254996		1.111	0.00881644	0.00309376	0.00435781	0.00164264	0.00112224	0.000432032	0	0																				1.412	0.0311962	0.0269048	0.0754069	0.0509146	0.041611	0.0701663	0	0
0.214663	1.112	0.0103562	0.167086	0.00252231		1.112	0.00874328	0.00307336	0.00432473	0.00163288	0.00111415	0.000429654	0	0																				1.413	0.0312092	0.026985	0.0764871	0.0518231	0.0429887	0.0712439	0	0
0.421999	1.113	0.0103156	0.166568	0.00249496		1.113	0.00867068	0.00305308	0.00429186	0.00162316	0.0011061	0.000427285	0	0																				1.414	0.0311419	0.0271108	0.0781407	0.0532568	0.044863	0.0725896	0	0
0.280826	1.114	0.0102752	0.166053	0.0024679		1.114	0.00859863	0.00303291	0.00425919	0.00161348	0.00109809	0.000424925	0	0																				1.415	0.0311379	0.027214	0.0779335	0.0531861	0.0449361	0.0727963	0	0
0.420994	1.115	0.0102349	0.165539	0.00244114		1.115	0.0085271	0.00301285	0.00422673	0.00160385	0.00109013	0.000422573	0	0																				1.416	0.0311517	0.0273699	0.0774883	0.0531587	0.0465905	0.0737604	0	0
0.364335	1.116	0.0101948	0.165027	0.00241467		1.116	0.00845609	0.0029929	0.00419449	0.00159427	0.00108222	0.000420231	0	0																				1.417	0.0305248	0.0273686	0.0769894	0.0530933	0.0481759	0.0748457	0	0
0.443667	1.117	0.0101549	0.164517	0.00238848		1.117	0.00838561	0.00297308	0.00416246	0.00158474	0.00107435	0.000417897	0	0																				1.418	0.0301624	0.0273167	0.0771444	0.0530053	0.0500865	0.0762357	0	0
0.279664	1.118	0.0101152	0.164009	0.00236258		1.118	0.00831571	0.00295339	0.00413063	0.00157525	0.00106653	0.000415571	0	0																				1.419	0.0299148	0.0272655	0.0771959	0.0529453	0.051104	0.0769166	0	0
0.386833	1.119	0.0100757	0.163502	0.00233696		1.119	0.00824636	0.00293381	0.00409902	0.0015658	0.00105875	0.000413255	0	0																				1.42	0.0296868	0.0272581	0.077023	0.0529118	0.052109	0.0775714	0	0
0.476332	1.12	0.0100363	0.162998	0.00231162		1.12	0.00817751	0.00291435	0.00406763	0.0015564	0.00105102	0.000410947	0	0																				1.421	0.0296653	0.0272802	0.076809	0.0528685	0.0524875	0.0778617	0	0
0.332333	1.121	0.00999711	0.162495	0.00228655		1.121	0.00810919	0.00289499	0.00403645	0.00154704	0.00104333	0.000408649	0	0																				1.422	0.0295371	0.0272549	0.0765426	0.0528402	0.053896	0.0787739	0	0
0.441493	1.122	0.00995809	0.161994	0.00226175		1.122	0.00804138	0.00287575	0.00400546	0.00153772	0.00103569	0.000406359	0	0																				1.423	0.0293271	0.0272474	0.07642	0.052796	0.0554633	0.0797233	0	0
0.456499	1.123	0.00991924	0.161494	0.00223722		1.123	0.00797412	0.00285664	0.00397467	0.00152844	0.00102809	0.000404078	0	0																				1.424	0.0288648	0.02721	0.0762165	0.0528164	-0.000121768	0.0622888	0	0
0.419167	1.124	0.00988056	0.160997	0.00221296		1.124	0.00790736	0.00283763	0.00394408	0.00151921	0.00102054	0.000401805	0	0																				1.425	0.0284871	0.0273206	0.076077	0.0528475	-0.000202341	0.0623037	0	0
0.530999	1.125	0.00984206	0.160501	0.00218896		1.125	0.00784109	0.00281873	0.00391368	0.00151001	0.00101304	0.000399542	0	0																				1.426	0.028846	0.0271469	0.0759916	0.0528625	-0.000196411	0.0623345	0	0
0.389834	1.126	0.00980372	0.160007	0.00216523		1.126	0.00777533	0.00279994	0.0038835	0.00150087	0.00100558	0.000397288	0	0																				1.427	0.028958	0.0271448	0.0762718	0.0528254	-0.000303802	0.0623723	0	0
0.289004	1.127	0.00976555	0.159515	0.00214175		1.127	0.00771011	0.00278127	0.00385352	0.00149177	0.000998167	0.000395046	0	0																				1.428	0.028795	0.0272102	0.0775555	0.0541539	-0.000132229	0.062269	0	0
0.362659	1.128	0.00972755	0.159024	0.00211852		1.128	0.00764541	0.00276273	0.00382374	0.00148272	0.000990803	0.000392813	0	0																				1.429	0.0288109	0.0273277	0.0774437	0.0540953	-0.000127227	0.0621419	0	0
0.445671	1.129	0.00968972	0.158535	0.00209555		1.129	0.00758119	0.00274429	0.00379416	0.00147371	0.000983483	0.00039059	0	0																				1.43	0.0287487	0.0274514	0.0771928	0.0540532	1.12457e-05	0.0620168	0	0
0.500666	1.13	0.00965205	0.158048	0.00207282		1.13	0.00751746	0.00272596	0.00376477	0.00146474	0.000976208	0.000388375	0	0																				1.431	0.0284923	0.0275038	0.0772564	0.0539569	0.000136999	0.0620068	0	0
0.159666	1.131	0.00961455	0.157563	0.00205034		1.131	0.00745425	0.00270773	0.00373558	0.00145581	0.000968979	0.000386169	0	0																				1.432	0.0284439	0.0275246	0.0771135	0.0539098	0.000371697	0.061858	0	0
0.474834	1.132	0.00957721	0.157079	0.00202811		1.132	0.00739153	0.0026896	0.00370658	0.00144692	0.000961796	0.000383972	0	0																				1.433	0.0285748	0.0274685	0.0774918	0.0541057	0.000172868	0.061752	0	0
0.148005	1.133	0.00954003	0.156597	0.00200612		1.133	0.0073293	0.00267158	0.00367777	0.00143807	0.000954657	0.000381783	0	0																				1.434	0.0284142	0.0273887	0.0774218	0.0543907	0.000491669	0.0616251	0	0
0.612332	1.134	0.00950302	0.156117	0.00198436		1.134	0.00726757	0.00265368	0.00364916	0.00142926	0.000947564	0.000379604	0	0																				1.435	0.0279199	0.0273571	0.077187	0.0543152	0.000280108	0.0616569	0	0
0.41384	1.135	0.00946616	0.155638	0.00196284		1.135	0.00720634	0.0026359	0.00362076	0.0014205	0.000940517	0.000377434	0	0																				1.436	0.0278135	0.0272668	0.0769392	0.0542594	0.000369898	0.0615675	0	0
0.434499	1.136	0.00942947	0.155162	0.00194156		1.136	0.00714559	0.00261823	0.00359255	0.00141178	0.000933519	0.000375272	0	0																				1.437	0.0282211	0.0271685	0.0768763	0.0541541	0.000516274	0.0614787	0	0
0.4205	1.137	0.00939293	0.154686	0.0019205		1.137	0.0070853	0.00260065	0.00356454	0.00140311	0.000926565	0.00037312	0	0																				1.438	0.0284172	0.0270993	0.077667	0.0549654	0.000920117	0.0617126	0	0
0.365505	1.138	0.00935655	0.154213	0.00189967		1.138	0.00702547	0.00258318	0.00353673	0.00139448	0.000919655	0.000370976	0	0																				1.439	0.028703	0.0269242	0.0772557	0.0549382	0.00103588	0.0618185	0	0
0.376344	1.139	0.00932033	0.153741	0.00187907		1.139	0.00696613	0.00256582	0.0035091	0.00138589	0.00091279	0.000368841	0	0																				1.44	0.0289878	0.0269463	0.0772245	0.0548356	0.00136588	0.0618471	0	0
0.362159	1.14	0.00928427	0.153271	0.0018587		1.14	0.00690725	0.00254856	0.00348167	0.00137734	0.000905969	0.000366716	0	0																				1.441	0.029063	0.0271449	0.0773732	0.0546517	0.00172832	0.0617658	0	0
0.0605	1.141	0.00924836	0.152802	0.00183854		1.141	0.00684884	0.00253141	0.00345444	0.00136884	0.000899195	0.0003646	0	0																				1.442	0.0290163	0.0273053	0.0768468	0.0546057	0.00167972	0.0617204	0	0
0.401833	1.142	0.00921261	0.152336	0.0018186		1.142	0.00679089	0.00251435	0.0034274	0.00136037	0.000892464	0.000362493	0	0																				1.443	0.02918	0.0274349	0.076412	0.054539	0.00191322	0.0616742	0	0
0.374848	1.143	0.009177	0.15187	0.00179888		1.143	0.00673339	0.0024974	0.00340056	0.00135195	0.000885777	0.000360394	0	0																				1.444	0.0294601	0.027582	0.0757889	0.0544859	0.00180276	0.0615104	0	0
0.400833	1.144	0.00914156	0.151407	0.00177937		1.144	0.00667638	0.00248056	0.00337391	0.00134357	0.000879134	0.000358305	0	0																				1.445	0.0294744	0.0274475	0.0758929	0.0543439	0.00160445	0.0617768	0	0
0.110163	1.145	0.00910626	0.150945	0.00176008		1.145	0.00661983	0.00246383	0.00334744	0.00133523	0.000872533	0.000356224	0	0																				1.446	0.0291123	0.027342	0.0759481	0.0544211	0.00274628	0.0613302	0	0
0.3305	1.146	0.00907112	0.150484	0.00174099		1.146	0.00656374	0.0024472	0.00332116	0.00132694	0.000865976	0.000354153	0	0																				1.447	0.0293351	0.0275749	0.0756766	0.0544107	0.00252455	0.0612803	0	0
0.365335	1.147	0.00903612	0.150026	0.00172211		1.147	0.0065081	0.00243067	0.00329506	0.00131868	0.000859462	0.00035209	0	0																				1.448	0.0291773	0.0277479	0.0753224	0.0544036	0.0023252	0.0612534	0	0
0.389	1.148	0.00900128	0.149569	0.00170343		1.148	0.0064529	0.00241423	0.00326915	0.00131047	0.000852991	0.000350036	0	0																				1.449	0.028875	0.0278865	0.0756471	0.0551245	0.00237776	0.0612349	0	0
0.111654	1.149	0.00896658	0.149113	0.00168496		1.149	0.00639813	0.00239789	0.00324344	0.0013023	0.000846563	0.000347991	0	0																				1.45	0.0292365	0.0279145	0.0754181	0.0550826	0.00213054	0.0612748	0	0
0.333476	1.15	0.00893203	0.148659	0.00166669		1.15	0.0063438	0.00238164	0.0032179	0.00129417	0.000840177	0.000345955	0	0																				1.451	0.0292373	0.0277295	0.0752154	0.0549937	0.00195215	0.0614243	0	0
0.4645	1.151	0.00889763	0.148207	0.00164862		1.151	0.00628991	0.0023655	0.00319254	0.00128609	0.000833834	0.000343928	0	0																				1.452	0.0293563	0.0275331	0.0747971	0.054951	0.00218688	0.0616237	0	0
0.374833	1.152	0.00886337	0.147756	0.00163074		1.152	0.00623647	0.00234946	0.00316737	0.00127804	0.000827534	0.000341909	0	0																				1.453	0.0292307	0.0275211	0.0754052	0.055878	0.00210682	0.0617285	0	0
0.497167	1.153	0.00882926	0.147307	0.00161305		1.153	0.00618349	0.00233354	0.00314237	0.00127003	0.000821275	0.000339899	0	0																				1.454	0.0291071	0.0275354	0.0751546	0.055815	0.00152062	0.0616702	0	0
0.257308	1.154	0.0087953	0.146859	0.00159556		1.154	0.00613092	0.0023177	0.00311755	0.00126207	0.000815059	0.000337899	0	0																				1.455	0.0287526	0.0276045	0.0749885	0.0557486	0.00139697	0.0616829	0	0
0.350001	1.155	0.00876147	0.146413	0.00157826		1.155	0.00607877	0.00230196	0.00309291	0.00125414	0.000808885	0.000335907	0	0																				1.456	0.0284704	0.0276722	0.0746907	0.0557646	0.00112022	0.0616879	0	0
0.418166	1.156	0.0087278	0.145969	0.00156114		1.156	0.00602705	0.00228631	0.00306845	0.00124625	0.000802752	0.000333923	0	0																				1.457	0.0280641	0.0276833	0.0744302	0.0558058	0.00120006	0.0617242	0	0
0.379824	1.157	0.00869426	0.145526	0.00154421		1.157	0.00597573	0.00227076	0.00304417	0.0012384	0.000796661	0.000331949	0	0																				1.458	0.0278478	0.0276365	0.0743497	0.0557475	0.00092593	0.06172	0	0
0.4075	1.158	0.00866086	0.145084	0.00152747		1.158	0.00592485	0.00225531	0.00302005	0.00123059	0.000790612	0.000329983	0	0																				1.459	0.0277734	0.0274936	0.0739418	0.0557114	0.000885833	0.0617373	0	0
0.360509	1.159	0.00862761	0.144645	0.0015109		1.159	0.00587439	0.00223995	0.00299612	0.00122282	0.000784604	0.000328027	0	0																				1.46	0.0275087	0.0273636	0.0738999	0.055577	0.000884396	0.0617767	0	0
0.227834	1.16	0.00859449	0.144206	0.00149452		1.16	0.00582433	0.00222468	0.00297237	0.0012151	0.000778637	0.000326079	0	0																				1.461	0.0270986	0.0273177	0.073464	0.0555027	0.000701757	0.0617999	0	0
0.374167	1.161	0.00856152	0.14377	0.00147831		1.161	0.00577468	0.0022095	0.00294879	0.00120742	0.000772712	0.00032414	0	0																				1.462	0.0271345	0.0274917	0.0730174	0.0554318	0.00062752	0.0618288	0	0
0.06736	1.162	0.00852868	0.143334	0.00146228		1.162	0.00572545	0.00219443	0.00292539	0.00119977	0.000766827	0.000322209	0	0																				1.463	0.0270797	0.0273999	0.0724107	0.0553824	0.000729642	0.0618877	0	0
0.247002	1.163	0.00849598	0.142901	0.00144642		1.163	0.00567662	0.00217945	0.00290216	0.00119217	0.000760982	0.000320287	0	0																				1.464	0.0270658	0.0272391	0.0724573	0.0553469	0.000598006	0.0619574	0	0
0.434143	1.164	0.00846342	0.142468	0.00143074		1.164	0.00562821	0.00216457	0.00287911	0.0011846	0.000755178	0.000318374	0	0																				1.465	0.0268909	0.0273578	0.0723422	0.0553413	0.000451521	0.0620155	0	0
0.573332	1.165	0.00843099	0.142038	0.00141522		1.165	0.0055802	0.00214978	0.00285622	0.00117708	0.000749415	0.00031647	0	0																				1.466	0.0266165	0.0272936	0.0723858	0.0556047	0.000568149	0.0620252	0	0
0.48151	1.166	0.0083987	0.141609	0.00139987		1.166	0.00553259	0.00213507	0.0028335	0.00116959	0.000743692	0.000314575	0	0																				1.467	0.0263686	0.0272567	0.0720346	0.0555314	0.00069472	0.0620308	0	0
0.429999	1.167	0.00836654	0.141181	0.00138469		1.167	0.00548537	0.00212046	0.00281094	0.00116214	0.000738008	0.000312688	0	0																				1.468	0.0260618	0.0272629	0.0719697	0.0554274	0.000376838	0.0620722	0	0
0.084168	1.168	0.00833452	0.140755	0.00136968		1.168	0.00543853	0.00210593	0.00278857	0.00115473	0.000732365	0.00031081	0	0																				1.469	0.0271421	0.0280262	0.0714457	0.0553783	0.000483813	0.0619697	0	0
0.384501	1.169	0.00830263	0.14033	0.00135482		1.169	0.00539208	0.00209149	0.00276636	0.00114736	0.000726761	0.000308941	0	0																				1.47	0.0273415	0.0282639	0.0713712	0.0552912	0.00027834	0.06196	0	0
0.406167	1.17	0.00827088	0.139907	0.00134013		1.17	0.00534601	0.00207713	0.00274432	0.00114003	0.000721196	0.00030708	0	0																				1.471	0.0273075	0.0282836	0.0710272	0.0552395	0.000413788	0.0619819	0	0
0.373166	1.171	0.00823925	0.139485	0.0013256		1.171	0.00530032	0.00206287	0.00272245	0.00113274	0.000715671	0.000305228	0	0																				1.472	0.02739	0.0284016	0.0706617	0.0551989	0.000557967	0.0620153	0	0
0.374501	1.172	0.00820776	0.139065	0.00131122		1.172	0.00525505	0.00204871	0.00270075	0.00112548	0.000710185	0.000303385	0	0																				1.473	0.027489	0.0284568	0.070397	0.0551699	0.000325464	0.0620181	0	0
0.367834	1.173	0.0081764	0.138646	0.001297		1.173	0.00521015	0.00203464	0.00267921	0.00111828	0.000704738	0.00030155	0	0																				1.474	0.0271067	0.0284144	0.0701324	0.0551296	0.000608712	0.0616821	0	0
0.407833	1.174	0.00814516	0.138228	0.00128294		1.174	0.00516561	0.00202066	0.00265784	0.0011111	0.000699333	0.000299727	0	0																				1.475	0.0269932	0.0282358	0.0700277	0.0550615	0.000991844	0.0613796	0	0
0.592991	1.175	0.00811406	0.137812	0.00126903		1.175	0.00512144	0.00200676	0.00263662	0.00110397	0.000693965	0.000297912	0	0																				1.476	0.0270424	0.0283235	0.0698119	0.0550108	0.00170609	0.0610592	0	0
[truncated: 2,034 more rows]
[truncated: 3 more columns]

## Sheet: Figure4
PANEL A	Rat #15					PANEL B	Rat #15				PANEL C	s=1		s=0,5		s=0,25		s=0			PANEL D		s=1			s=0,5			s=0,25			s=0
[truncated: 5,480 more rows]

[truncated: 20 more sheets: Figure5, Figure6, Figure7, Figure8, FigureS1, FigureS2, FigureS3, FigureS4, FigureS5, FigureS6, FigureS7, FigureS8, FigureS9, FigureS10, FigureS11, FigureS12, FigureS13, FigureS14, FigureS15, FigureS16]
